# Supplementary material for: The role of thyroid function in borderline personality disorder and schizophrenia: a Mendelian Randomisation study
Source: Borderline Personal Disord Emot Dysregul. 2024 Feb 15;11:2. doi: 10.1186/s40479-024-00246-3 (PMC10868101; doi:10.1186/s40479-024-00246-3)
Supplement: Supplementary file 1 — Additional file 1. [file 40479_2024_246_MOESM1_ESM.xlsx]

## Sheet: STable1a
Supplementary Table 1a Variants used as instruments for Mendelian Randomization analyses with normal range TSH levels as the exposure.
TSH_Combined as exposures												BPD
	MarkerName	CHR	BP	RSID	GeneName	Effect_allele	Other_allele	EAF_TSH	Effect_TSH	StdErr_TSH	Pval_TSH	X1	X	SNP	A1	A2	FRQ_A_998	FRQ_U_1545	INFO	OR	SE	P	ngt	beta	Fstat
1	10:101283330	10	101283330	rs200574439	NKX2-3	A	C	0.576	-0.0467	0.0064	3.69e-13	447643	447642	rs10748781	A	C	0.5961	0.5571	0.9541	1.178	0.066	0.01305	0	0.163818	6.16078
2	10:8682180	10	8682180	rs11255790	GATA3	T	C	0.302	-0.041	0.0066	6.83e-10	55926	55925	rs11255790	T	C	0.3048	0.3042	0.9885	1.0443	0.0693	0.5316	0	0.0433468	0.391244
3	10:89849519	10	89849519	rs4933466	PTEN	A	G	0.6045	0.0395	0.0063	5.13e-10	393442	393441	rs4933466	A	G	0.6151	0.6142	0.8134	0.9774	0.0722	0.7512	0	-0.0228593	0.100242
4	11:115045237	11	115045237	rs4445669	CADM1	T	C	0.4591	-0.0397	0.0061	5.76e-11	1400854	1400853	rs4445669	T	C	0.4369	0.4534	1.0113	0.9382	0.0634	0.3138	1	-0.0637921	1.01241
5	11:45228686	11	45228686	rs12284404	PRDM11	A	G	0.2733	-0.0667	0.0069	2.48e-22	1111728	1111727	rs12284404	A	G	0.2696	0.2659	0.9801	0.9936	0.0723	0.9291	0	-0.00642057	0.00788625
6	12:111884608	12	111884608	rs3184504	SH2B3	C	T	0.522	-0.027	0.007	0.000235221	2172847	2172846	rs3184504	T	C	0.5361	0.5269	1.0069	1.0808	0.0636	0.2221	1	0.0777015	1.4926
7	12:570840	12	570840	rs7966590	B4GALNT3	A	G	0.544	0.049	0.008	1.26e-10	1705549	1705548	rs7966590	A	G	0.591	0.5824	0.7714	1.0599	0.0734	0.4284	0	0.0581746	0.628166
8	12:69831694	12	69831694	rs10878986	YEATS4;FRS2	C	T	0.381	-0.024	0.008	0.00156613	1991712	1991711	rs10878986	T	C	0.6425	0.6448	0.8742	0.8804	0.0708	0.07221	0	-0.127379	3.2369
9	13:111191813	13	111191813	rs4393429	RAB20	C	T	0.242	-0.027	0.009	0.00135421	2794098	2794097	rs4393429	T	C	0.7336	0.7163	1.0004	1.0461	0.0713	0.5275	0	0.045069	0.399554
10	13:24782080	13	24782080	rs7329958	SPATA13	T	C	0.3482	-0.0439	0.0065	1.13e-11	2445371	2445370	rs7329958	T	C	0.3264	0.3555	1.0258	0.8709	0.0663	0.03707	0	-0.138228	4.34676
11	14:36536181	14	36536181	rs398745	MBIP	A	C	0.5943	-0.052	0.0062	3.97e-17	2879509	2879508	rs398745	A	C	0.6099	0.585	0.99	1.0912	0.065	0.1792	0	0.087278	1.80295
12	14:36713154	14	36713154	rs2254613	MBIP	T	G	0.5505	-0.0346	0.0063	3.44e-08	2880361	2880360	rs2254613	T	G	0.5705	0.5612	0.958	0.9636	0.0656	0.5725	0	-0.037079	0.319484
13	14:81490842	14	81490842	rs11159482	TSHR	T	C	0.0877	0.0846	0.0129	6.3e-11	3056776	3056775	rs11159482	T	C	0.0924	0.0915	0.6897	0.9971	0.131	0.9821	0	-0.00290421	0.00049149
14	14:81594143	14	81594143	rs59334515	TSHR	T	C	0.2236	-0.0539	0.0073	1.1e-13	3057181	3057180	rs59334515	T	C	0.2163	0.2282	1.0358	0.988	0.075	0.8718	0	-0.0120726	0.0259106
15	14:81619945	14	81619945	rs12893151	TSHR	A	C	0.216	-0.0624	0.0078	1.02e-15	3057257	3057256	rs12893151	A	C	0.2245	0.2107	0.9105	1.0447	0.0804	0.5864	0	0.0437298	0.29583
16	14:93585331	14	93585331	rs8015085	ITPK1	A	G	0.2125	0.0671	0.0077	2.45e-18	3106099	3106098	rs8015085	A	G	0.1916	0.1909	0.9528	1.0398	0.0827	0.6372	0	0.0390284	0.222715
17	15:36001394	15	36001394	rs74888443	DPH6-AS1	T	C	0.046	0.071	0.019	0.000133245	3224542	3224541	rs74888443	T	C	0.0541	0.0502	1.0016	0.9988	0.1434	0.9933	1	-0.00120072	7.01109e-05
18	15:49711185	15	49711185	rs17477923	FAM227B/FGF7	T	C	0.7355	0.0826	0.0069	2.57e-33	3269749	3269748	rs17477923	T	C	0.7482	0.7723	0.9695	0.9011	0.0751	0.1656	0	-0.104139	1.92286
19	15:49749735	15	49749735	rs11639111	FAM227B/FGF7	T	C	0.4086	0.045	0.0062	3.6e-13	3269903	3269902	rs11639111	T	C	0.3929	0.4337	1.0024	0.8073	0.0648	0.000954	0	-0.21406	10.9124
20	15:89113877	15	89113877	rs13329353	DET1	T	C	0.6775	0.0614	0.0065	5.17e-21	3416166	3416165	rs13329353	T	C	0.6941	0.6799	1.0059	1.0939	0.0685	0.1903	0	0.0897493	1.71665
21	16:14405428	16	14405428	rs30227	MIR365A	T	C	0.6115	-0.0468	0.0063	7.59e-14	3557388	3557387	rs30227	T	C	0.6112	0.6184	1.0038	0.9438	0.0648	0.3715	1	-0.057841	0.796749
22	16:4015313	16	4015313	rs1045476	ADCY9	A	G	0.1771	0.049	0.0082	2.36e-09	3494834	3494833	rs1045476	A	G	0.1669	0.1591	0.9102	1.0213	0.0904	0.8156	0	0.0210763	0.0543567
23	16:79745487	16	79745487	rs17767491	MAF	A	G	0.6784	0.0883	0.0065	3.35e-42	3745522	3745521	rs17767491	A	G	0.6573	0.6631	0.9902	1.0188	0.0674	0.7823	0	0.0186255	0.076365
24	17:44762589	17	44762589	rs77819282	NSF	A	G	0.2371	0.0452	0.0074	1.13e-09	3964345	3964344	rs114288101	A	G	0.2281	0.235	1.0003	1.0367	0.0748	0.6302	0	0.0360426	0.232182
25	17:47418178	17	47418178	rs35587648	ZNF652	A	G	0.389	0.025	0.008	0.000872881	3973543	3973542	rs35587648	A	G	0.4019	0.3794	1.0145	1.1036	0.0645	0.1268	0	0.0985776	2.33581
26	17:64208285	17	64208285	rs1801690	APOH	G	C	0.063	-0.078	0.015	2.17e-07	4027369	4027368	rs1801690	C	G	0.9449	0.943	1.0145	1.0048	0.1366	0.9723	1	0.00478852	0.00122886
27	17:70121339	17	70121339	rs1042673	SOX9	A	G	0.5214	-0.0546	0.0061	3.57e-19	4049779	4049778	rs1042673	A	G	0.538	0.5395	0.9632	0.9574	0.065	0.5031	0	-0.043534	0.44857
28	17:70369758	17	70369758	rs963384	SOX9	T	C	0.4644	0.0351	0.0063	2.77e-08	4050649	4050648	rs963384	T	C	0.4964	0.4944	0.8706	0.9372	0.0682	0.3412	0	-0.0648586	0.904411
29	19:2634823	19	2634823	rs72978712	GNG7	C	T	0.175	0.037	0.01	0.000302386	4421441	4421440	rs72978712	T	C	0.7865	0.7763	0.6843	1.0547	0.0925	0.5647	0	0.0532564	0.331482
30	19:55772412	19	55772412	rs10421676	PPP6R1;HSPBP1	G	A	0.569	0.026	0.007	0.000381088	4640934	4640933	rs10421676	A	G	0.4011	0.376	0.9945	1.051	0.0654	0.4469	0	0.0497421	0.578486
31	19:7222655	19	7222655	rs4804413	INSR	T	C	0.4371	0.0532	0.0062	8.64e-18	4444374	4444373	rs4804413	T	C	0.4462	0.4261	1.0061	1.0319	0.0641	0.6238	0	0.0314018	0.239989
32	1:108357391	1	108357391	rs17020122	VAV3	T	C	0.0852	0.1044	0.0114	5.32e-20	1256753	1256752	rs17020122	T	C	0.0837	0.0771	1.0097	1.0721	0.1161	0.5487	0	0.0696193	0.35958
33	1:19771438	1	19771438	rs12089835	CAPZB	T	C	0.3479	0.0725	0.0065	1.27e-28	618313	618312	rs12089835	T	C	0.3439	0.3255	1.0242	1.0941	0.0662	0.1746	0	0.0899321	1.8455
34	1:19843576	1	19843576	rs10917469	CAPZB	A	G	0.8439	0.1112	0.0085	3.95e-39	618635	618634	rs10917469	A	G	0.8432	0.8511	1.0191	0.965	0.0873	0.6827	0	-0.0356272	0.166546
35	1:19862320	1	19862320	rs74804879	CAPZB	T	C	0.6486	0.0501	0.0065	1.22e-14	618704	618703	rs74804879	T	C	0.6463	0.648	0.9842	0.9519	0.0669	0.4614	0	-0.0492953	0.542948
36	1:218685055	1	218685055	rs2993047	C1orf143;MIR548F3	A	G	0.59	-0.04	0.007	9.64e-08	2287109	2287108	rs2993047	A	G	0.6146	0.6034	0.9577	0.9628	0.0663	0.5669	0	-0.0379096	0.326942
37	1:22513011	1	22513011	rs12743883	WNT4;MIR4418	G	A	0.591	0.032	0.008	1.59e-05	630070	630069	rs12743883	A	G	0.407	0.4089	0.9187	1.0324	0.0674	0.6356	0	0.0318862	0.223813
38	1:51451499	1	51451499	rs11583886	CDKN2C;MIR4421	A	G	0.281	-0.031	0.008	0.000129236	721829	721828	rs11583886	A	G	0.2919	0.3318	1.0079	0.8565	0.0688	0.02437	0	-0.154901	5.06911
39	1:61610049	1	61610049	rs334725	NFIA	A	G	0.952	0.1737	0.0147	2.45e-32	759496	759495	rs334725	A	G	0.9536	0.9577	0.9396	0.9186	0.1579	0.591	0	-0.0849045	0.289133
40	1:68166425	1	68166425	rs12029562	GNG12	A	G	0.525	-0.028	0.007	0.000160918	783864	783863	rs12029562	A	G	0.5339	0.5178	0.9958	1.0863	0.0636	0.193	0	0.0827774	1.69399
41	20:22596879	20	22596879	rs1203944	FOXA2	T	C	0.2279	-0.0509	0.0073	2.42e-12	4766773	4766772	rs1203944	T	C	0.195	0.2218	0.9792	0.8513	0.08	0.04422	0	-0.160991	4.04969
42	20:6685377	20	6685377	rs6085658	CASC20;LINC01713	T	C	0.395	-0.022	0.008	0.00445531	4702047	4702046	rs6085658	T	C	0.435	0.4399	0.8442	0.9293	0.0696	0.2919	0	-0.0733237	1.10986
43	22:31790014	22	31790014	rs5997969	LINC01521;DRG1	C	T	0.658	-0.021	0.008	0.00772804	5851389	5851388	rs5997969	T	C	0.3498	0.3307	0.9353	1.0073	0.0693	0.9165	0	0.00727348	0.0110159
44	2:169554118	2	169554118	rs62174422	CERS6	G	T	0.03	-0.097	0.022	9.49e-06	5669265	5669264	rs62174422	T	G	0.97	0.9733	0.8479	0.8267	0.2055	0.3544	0	-0.190313	0.85766
45	2:217580413	2	217580413	rs16856540	IGFBP5	T	C	0.8381	-0.0549	0.0084	7.81e-11	5990821	5990820	rs16856540	T	C	0.8492	0.8483	0.9631	0.9582	0.0904	0.6365	0	-0.0426988	0.223097
46	2:217625523	2	217625523	rs13015993	IGFBP5	A	G	0.7333	0.0818	0.0069	4.52e-32	5990964	5990963	rs13015993	A	G	0.7164	0.7294	1.0173	0.9613	0.0701	0.5731	1	-0.0394687	0.317008
47	2:218236786	2	218236786	rs6724073	DIRC3	T	C	0.7406	0.0508	0.0079	1.35e-10	5993523	5993522	rs6724073	T	C	0.7325	0.7327	0.7677	1.0693	0.0818	0.4123	0	0.0670042	0.670962
48	2:242516105	2	242516105	rs6717283	BOK;THAP4	G	A	0.127	0.026	0.011	0.0164045	6093021	6093020	rs6717283	A	G	0.8371	0.8524	1.024	0.9123	0.0864	0.2879	0	-0.0917864	1.12857
49	2:25994220	2	25994220	rs6721104	ASXL2	C	A	0.039	0.078	0.019	3.76e-05	5003873	5003872	rs6721104	A	C	0.9632	0.9631	0.9661	1.1078	0.1704	0.5479	0	0.102376	0.360959
50	2:43644556	2	43644556	rs10186921	THADA	T	C	0.515	0.047	0.007	1.4e-10	5079380	5079379	rs10186921	T	C	0.5699	0.5785	1.0145	0.9866	0.0635	0.8311	0	-0.0134906	0.0451351
51	3:12239852	3	12239852	rs1663070	SYN2	T	C	0.7417	-0.0463	0.007	3.49e-11	6156961	6156960	rs1663070	T	C	0.7541	0.7356	1.0022	1.1374	0.073	0.07784	0	0.128745	3.11039
52	3:149220109	3	149220109	rs28502438	TM4SF4	T	C	0.5668	0.0338	0.0061	3.7e-08	6662566	6662565	rs28502438	T	C	0.585	0.5876	0.9725	0.962	0.0651	0.5515	0	-0.0387408	0.354141
53	3:185514088	3	185514088	rs13100823	IGF2BP2	T	C	0.3061	-0.0406	0.0066	6.76e-10	6799278	6799277	rs13100823	T	C	0.3037	0.2993	1.0009	1.0475	0.069	0.5017	0	0.0464064	0.452332
54	3:188072513	3	188072513	rs9865818	LPP	G	A	0.425	-0.026	0.008	0.000692617	6809663	6809662	rs9865818	A	G	0.5813	0.5611	0.8364	1.0844	0.07	0.2469	0	0.0810268	1.33987
55	3:193916181	3	193916181	rs59381142	HES1	A	G	0.243	-0.058	0.0076	1.7e-14	6835812	6835811	rs59381142	A	G	0.2313	0.2386	0.8514	1.0003	0.0811	0.9968	0	0.000299955	1.36795e-05
56	4:149587905	4	149587905	rs6535624	NR3C2	A	G	0.4409	0.0419	0.0062	1.6e-11	7457100	7457099	rs6535624	A	G	0.442	0.4424	1.0046	0.9882	0.0638	0.8525	0	-0.0118702	0.0346157
57	4:149665602	4	149665602	rs11732089	NR3C2	T	C	0.7961	0.115	0.0076	1.73e-51	7457400	7457399	rs11732089	T	C	0.8172	0.8144	0.968	1.0169	0.0833	0.8405	0	0.0167588	0.0404758
58	4:177705862	4	177705862	rs4571283	VEGFC	A	G	0.883	0.039	0.011	0.000689679	7570661	7570660	rs4571283	A	G	0.8745	0.8706	0.8711	1.0341	0.1033	0.7454	0	0.0335315	0.105367
59	5:58373418	5	58373418	rs77994712	PDE4D	G	C	0.048	-0.05	0.017	0.00378241	7872646	7872645	rs77994712	C	G	0.9478	0.9524	0.8825	0.9538	0.1548	0.7601	0	-0.0473013	0.0933692
60	5:76439961	5	76439961	rs62362610	PDE8B	C	G	0.083	0.0726	0.0118	7.73e-10	7930762	7930761	rs62362610	C	G	0.0781	0.066	0.8501	1.2778	0.1319	0.06302	0	0.24514	3.45413
61	5:76488613	5	76488613	rs1119208	PDE8B	T	C	0.3666	0.0457	0.0064	6.65e-13	7930968	7930967	rs1119208	T	C	0.3766	0.374	0.9233	0.9856	0.0684	0.8323	0	-0.0145047	0.0449681
62	5:76495539	5	76495539	rs139424329	PDE8B	A	G	0.014	-0.2	0.0322	5.14e-10	7931000	7930999	rs139424329	A	G	0.0189	0.0134	0.811	1.2116	0.2872	0.504	0	0.191942	0.446653
63	5:76532571	5	76532571	rs2127387	PDE8B	A	G	0.4087	0.1435	0.0062	1.1e-117	7931106	7931105	rs2127387	A	G	0.403	0.3884	0.9765	1.1097	0.0658	0.1135	0	0.10409	2.50244
64	5:76554807	5	76554807	rs7702192	PDE8B	A	C	0.4723	0.0697	0.0061	2.61e-30	7931179	7931178	rs7702192	A	C	0.4993	0.4924	0.9995	1.0407	0.0637	0.5313	0	0.0398936	0.392217
65	5:76652403	5	76652403	rs113974964	PDE8B	T	C	0.0466	-0.1237	0.0146	2.06e-17	7931493	7931492	rs113974964	T	C	0.0427	0.0465	0.9515	0.8132	0.1599	0.1959	0	-0.206778	1.67229
66	5:76660193	5	76660193	rs139149784	PDE8B	A	G	0.0271	0.1556	0.0285	4.97e-08	7931529	7931528	rs139149784	A	G	0.0204	0.0159	0.7234	1.5786	0.2788	0.1015	0	0.456538	2.68145
67	5:76773148	5	76773148	rs182873197	PDE8B	T	C	0.0511	-0.0799	0.0142	1.71e-08	7932079	7932078	rs182873197	T	C	0.0621	0.0531	0.9866	1.1041	0.1373	0.4706	0	0.0990305	0.520232
68	6:148521292	6	148521292	rs9497965	SASH1	T	C	0.4007	0.0444	0.0062	9.81e-13	8948904	8948903	rs9497965	T	C	0.3581	0.3881	0.8927	0.9026	0.0692	0.139	0	-0.102476	2.19296
69	6:165973757	6	165973757	rs73022105	PDE10A	T	C	0.9548	0.1049	0.0155	1.2e-11	9026023	9026022	rs73022105	T	C	0.9442	0.954	0.8609	0.9004	0.1541	0.4961	0	-0.104916	0.463532
70	6:166047034	6	166047034	rs1079418	PDE10A	A	G	0.6877	0.1009	0.0066	8.23e-53	9026408	9026407	rs1079418	A	G	0.6939	0.7034	0.98	0.9686	0.0694	0.6457	0	-0.0319036	0.211329
71	6:168819800	6	168819800	rs751171	DACT2;SMOC2	C	T	0.338	0.04	0.008	3.75e-07	9040921	9040920	rs751171	T	C	0.6481	0.6752	0.9107	0.906	0.0701	0.1594	0	-0.098716	1.98307
72	6:31108129	6	31108129	rs1265091	PSORS1C1	T	C	0.202	0.0571	0.0086	3.2e-11	8477956	8477955	rs143841293	T	C	0.1814	0.181	1.0169	1.0027	0.0816	0.9737	0	0.00269636	0.00109188
73	6:43805362	6	43805362	rs744103	VEGFA/LOC100132354	A	T	0.6909	0.0919	0.0069	6.73e-41	8557955	8557954	rs744103	A	T	0.7049	0.6925	0.9531	1.0535	0.0709	0.4623	0	0.052118	0.540359
74	6:43905037	6	43905037	rs9381266	VEGFA/LOC100132354	T	C	0.7421	0.0726	0.007	1.84e-25	8558337	8558336	rs9381266	T	C	0.7388	0.742	1.0073	0.9452	0.0722	0.4356	0	-0.0563587	0.609324
75	7:2329497	7	2329497	rs4719486	SNX8	A	G	0.417	-0.017	0.007	0.020578	9065930	9065929	rs4719486	A	G	0.3963	0.4016	0.9295	1.0076	0.067	0.9099	0	0.00757126	0.0127699
76	7:46753491	7	46753491	rs700750	LOC730338;TNS3	A	C	0.672	0.034	0.008	1.49e-05	9268619	9268618	rs700750	A	C	0.6413	0.6278	1.0587	1.0241	0.0639	0.7097	1	0.0238142	0.138889
77	8:120112818	8	120112818	rs72682433	COLEC10	C	T	0.089	0.049	0.013	0.000135705	10168678	10168677	rs72682433	T	C	0.88	0.8837	0.9837	0.9239	0.0984	0.4209	0	-0.0791514	0.647034
78	8:133771635	8	133771635	rs118039499	TG	A	C	0.9765	0.1837	0.024	1.99e-14	10223131	10223130	rs118039499	A	C	0.9829	0.9823	0.9497	1.2886	0.2491	0.3087	0	0.253556	1.0361
79	8:133951991	8	133951991	rs2739067	TG	A	G	0.598	-0.0415	0.0062	2.43e-11	10223643	10223642	rs2739067	A	G	0.6288	0.5956	0.9684	1.1718	0.0665	0.01709	0	0.158541	5.68382
80	8:23356964	8	23356964	rs56009477	SLC25A37	A	G	0.8383	0.0524	0.0084	3.72e-10	9831985	9831984	rs56009477	A	G	0.8663	0.8683	0.9892	0.9192	0.094	0.3702	0	-0.0842515	0.803341
81	8:32433013	8	32433013	rs2439301	NRG1	A	G	0.2331	-0.0587	0.0076	8.15e-15	9869133	9869132	rs2439301	A	G	0.2243	0.2246	0.879	0.9601	0.0811	0.6157	0	-0.0407178	0.252074
82	8:70365025	8	70365025	rs10957494	SULF1	A	G	0.6915	-0.0402	0.0066	1.1e-09	9991997	9991996	rs10957494	A	G	0.6908	0.699	0.9534	0.9436	0.071	0.4137	0	-0.0580529	0.668547
83	8:8323088	8	8323088	rs2979181	PRAG1;CLDN23	T	A	0.506	-0.042	0.013	0.000950887	9746479	9746478	rs2979181	A	T	0.5355	0.5366	1.0119	1.0018	0.063	0.9766	0	0.00179838	0.00081486
84	9:127032607	9	127032607	rs1045774	NEK6	G	A	0.389	0.039	0.007	2.35e-07	10681217	10681216	rs1045774	A	G	0.6188	0.6208	1.0099	1.0019	0.0649	0.9762	0	0.0018982	0.000855447
85	9:16214340	9	16214340	rs9298749	C9orf92	A	C	0.5878	-0.0393	0.0064	8.8e-10	10359062	10359061	rs9298749	A	C	0.6057	0.5982	0.8722	1.1229	0.0698	0.09682	0	0.115915	2.75782
86	9:4290544	9	4290544	rs10814915	GLIS3	T	C	0.4438	0.0421	0.0061	5.06e-12	10298630	10298629	rs10814915	T	C	0.4578	0.4436	0.9817	1.0746	0.0642	0.2621	0	0.0719485	1.25595

## Sheet: STable1b
Supplementary Table 1b Variants used as instruments for Mendelian Randomization analyses with normal rangeTSH (HUNT-MGI-TOC) levels as the exposure.
TSH_(TSH_HUNT-MGI-TOC) as exposures													BPD
	MarkerName	Chr	Pos	GeneName	RSID	Effect_allele	Other_allele	EAF_TSH	Effect_TSH	StdErr_TSH	Pval_TSH	samplesize.exposure	X1	X	CHR	SNP.y	BP	A1	A2	FRQ_A_998	FRQ_U_1545	INFO	OR	SE	P	ngt	beta	Fstat
1	12:111884608	12	111884608	SH2B3	rs3184504	C	T	0.522	-0.027	0.007	0.000235221	53044	2172847	2172846	12	rs3184504	111884608	T	C	0.5361	0.5269	1.0069	1.0808	0.0636	0.2221	1	0.0777015	1.4926
2	12:570840	12	570840	B4GALNT3	rs7966590	A	G	0.544	0.049	0.008	1.26e-10	53044	1705549	1705548	12	rs7966590	570840	A	G	0.591	0.5824	0.7714	1.0599	0.0734	0.4284	0	0.0581746	0.628166
3	12:69831694	12	69831694	YEATS4;FRS2	rs10878986	C	T	0.381	-0.024	0.008	0.00156613	53044	1991712	1991711	12	rs10878986	69831694	T	C	0.6425	0.6448	0.8742	0.8804	0.0708	0.07221	0	-0.127379	3.2369
4	13:111191813	13	111191813	RAB20	rs4393429	C	T	0.242	-0.027	0.009	0.00135421	53044	2794098	2794097	13	rs4393429	111191813	T	C	0.7336	0.7163	1.0004	1.0461	0.0713	0.5275	0	0.045069	0.399554
5	15:36001394	15	36001394	DPH6-AS1	rs74888443	T	C	0.046	0.071	0.019	0.000133245	53044	3224542	3224541	15	rs74888443	36001394	T	C	0.0541	0.0502	1.0016	0.9988	0.1434	0.9933	1	-0.00120072	7.01109e-05
6	17:47418178	17	47418178	ZNF652	rs35587648	A	G	0.389	0.025	0.008	0.000872881	53044	3973543	3973542	17	rs35587648	47418178	A	G	0.4019	0.3794	1.0145	1.1036	0.0645	0.1268	0	0.0985776	2.33581
7	17:64208285	17	64208285	APOH	rs1801690	G	C	0.063	-0.078	0.015	2.17e-07	53044	4027369	4027368	17	rs1801690	64208285	C	G	0.9449	0.943	1.0145	1.0048	0.1366	0.9723	1	0.00478852	0.00122886
8	19:2634823	19	2634823	GNG7	rs72978712	C	T	0.175	0.037	0.01	0.000302386	53044	4421441	4421440	19	rs72978712	2634823	T	C	0.7865	0.7763	0.6843	1.0547	0.0925	0.5647	0	0.0532564	0.331482
9	19:55772412	19	55772412	PPP6R1;HSPBP1	rs10421676	G	A	0.569	0.026	0.007	0.000381088	53044	4640934	4640933	19	rs10421676	55772412	A	G	0.4011	0.376	0.9945	1.051	0.0654	0.4469	0	0.0497421	0.578486
10	1:218685055	1	218685055	C1orf143;MIR548F3	rs2993047	A	G	0.59	-0.04	0.007	9.64e-08	53044	2287109	2287108	1	rs2993047	218685055	A	G	0.6146	0.6034	0.9577	0.9628	0.0663	0.5669	0	-0.0379096	0.326942
11	1:22513011	1	22513011	WNT4;MIR4418	rs12743883	G	A	0.591	0.032	0.008	1.59e-05	53044	630070	630069	1	rs12743883	22513011	A	G	0.407	0.4089	0.9187	1.0324	0.0674	0.6356	0	0.0318862	0.223813
12	1:51451499	1	51451499	CDKN2C;MIR4421	rs11583886	A	G	0.281	-0.031	0.008	0.000129236	53044	721829	721828	1	rs11583886	51451499	A	G	0.2919	0.3318	1.0079	0.8565	0.0688	0.02437	0	-0.154901	5.06911
13	1:68166425	1	68166425	GNG12	rs12029562	A	G	0.525	-0.028	0.007	0.000160918	53044	783864	783863	1	rs12029562	68166425	A	G	0.5339	0.5178	0.9958	1.0863	0.0636	0.193	0	0.0827774	1.69399
14	20:6685377	20	6685377	CASC20;LINC01713	rs6085658	T	C	0.395	-0.022	0.008	0.00445531	53044	4702047	4702046	20	rs6085658	6685377	T	C	0.435	0.4399	0.8442	0.9293	0.0696	0.2919	0	-0.0733237	1.10986
15	22:31790014	22	31790014	LINC01521;DRG1	rs5997969	C	T	0.658	-0.021	0.008	0.00772804	53044	5851389	5851388	22	rs5997969	31790014	T	C	0.3498	0.3307	0.9353	1.0073	0.0693	0.9165	0	0.00727348	0.0110159
16	2:169554118	2	169554118	CERS6	rs62174422	G	T	0.03	-0.097	0.022	9.49e-06	53044	5669265	5669264	2	rs62174422	169554118	T	G	0.97	0.9733	0.8479	0.8267	0.2055	0.3544	0	-0.190313	0.85766
17	2:242516105	2	242516105	BOK;THAP4	rs6717283	G	A	0.127	0.026	0.011	0.0164045	53044	6093021	6093020	2	rs6717283	242516105	A	G	0.8371	0.8524	1.024	0.9123	0.0864	0.2879	0	-0.0917864	1.12857
18	2:25994220	2	25994220	ASXL2	rs6721104	C	A	0.039	0.078	0.019	3.76e-05	53044	5003873	5003872	2	rs6721104	25994220	A	C	0.9632	0.9631	0.9661	1.1078	0.1704	0.5479	0	0.102376	0.360959
19	2:43644556	2	43644556	THADA	rs10186921	T	C	0.515	0.047	0.007	1.4e-10	53044	5079380	5079379	2	rs10186921	43644556	T	C	0.5699	0.5785	1.0145	0.9866	0.0635	0.8311	0	-0.0134906	0.0451351
20	3:188072513	3	188072513	LPP	rs9865818	G	A	0.425	-0.026	0.008	0.000692617	53044	6809663	6809662	3	rs9865818	188072513	A	G	0.5813	0.5611	0.8364	1.0844	0.07	0.2469	0	0.0810268	1.33987
21	4:177705862	4	177705862	VEGFC	rs4571283	A	G	0.883	0.039	0.011	0.000689679	53044	7570661	7570660	4	rs4571283	177705862	A	G	0.8745	0.8706	0.8711	1.0341	0.1033	0.7454	0	0.0335315	0.105367
22	5:58373418	5	58373418	PDE4D	rs77994712	G	C	0.048	-0.05	0.017	0.00378241	53044	7872646	7872645	5	rs77994712	58373418	C	G	0.9478	0.9524	0.8825	0.9538	0.1548	0.7601	0	-0.0473013	0.0933692
23	6:168819800	6	168819800	DACT2;SMOC2	rs751171	C	T	0.338	0.04	0.008	3.75e-07	53044	9040921	9040920	6	rs751171	168819800	T	C	0.6481	0.6752	0.9107	0.906	0.0701	0.1594	0	-0.098716	1.98307
24	7:2329497	7	2329497	SNX8	rs4719486	A	G	0.417	-0.017	0.007	0.020578	53044	9065930	9065929	7	rs4719486	2329497	A	G	0.3963	0.4016	0.9295	1.0076	0.067	0.9099	0	0.00757126	0.0127699
25	7:46753491	7	46753491	LOC730338;TNS3	rs700750	A	C	0.672	0.034	0.008	1.49e-05	53044	9268619	9268618	7	rs700750	46753491	A	C	0.6413	0.6278	1.0587	1.0241	0.0639	0.7097	1	0.0238142	0.138889
26	8:120112818	8	120112818	COLEC10	rs72682433	C	T	0.089	0.049	0.013	0.000135705	53044	10168678	10168677	8	rs72682433	120112818	T	C	0.88	0.8837	0.9837	0.9239	0.0984	0.4209	0	-0.0791514	0.647034
27	8:8323088	8	8323088	PRAG1;CLDN23	rs2979181	T	A	0.506	-0.042	0.013	0.000950887	53044	9746479	9746478	8	rs2979181	8323088	A	T	0.5355	0.5366	1.0119	1.0018	0.063	0.9766	0	0.00179838	0.00081486
28	9:127032607	9	127032607	NEK6	rs1045774	G	A	0.389	0.039	0.007	2.35e-07	53044	10681217	10681216	9	rs1045774	127032607	A	G	0.6188	0.6208	1.0099	1.0019	0.0649	0.9762	0	0.0018982	0.000855447

## Sheet: STable1c
Supplementary Table 1c Variants used as instruments for Mendelian Randomization analyses with normal rangeTSH (ThyroidOmicsConsortium) levels as the exposure.
TSH_(TSH_ThyroidOmicsConsortium) as exposures														BPD
	Chr	Pos	MarkerName	SNP	GeneName	Effect_allele	Other_allele	EAF_TSH	Effect	StdErr_TSH	Pval_TSH	samplesize.exposure	exposure	X1	X	CHR	SNP.y	BP	A1	A2	FRQ_A_998	FRQ_U_1545	INFO	OR	SE	P	ngt	beta	Fstat
1	10	101283330	10:101283330	rs200574439	NKX2-3	A	C	0.576	-0.0467	0.0064	3.69e-13	54288	exposure	447643	447642	10	rs10748781	101283330	A	C	0.5961	0.5571	0.9541	1.178	0.066	0.01305	0	0.163818	6.16078
2	10	8682180	10:8682180	rs11255790	GATA3	T	C	0.302	-0.041	0.0066	6.83e-10	54288	exposure	55926	55925	10	rs11255790	8682180	T	C	0.3048	0.3042	0.9885	1.0443	0.0693	0.5316	0	0.0433468	0.391244
3	10	89849519	10:89849519	rs4933466	PTEN	A	G	0.6045	0.0395	0.0063	5.13e-10	54288	exposure	393442	393441	10	rs4933466	89849519	A	G	0.6151	0.6142	0.8134	0.9774	0.0722	0.7512	0	-0.0228593	0.100242
4	11	115045237	11:115045237	rs4445669	CADM1	T	C	0.4591	-0.0397	0.0061	5.76e-11	54288	exposure	1400854	1400853	11	rs4445669	115045237	T	C	0.4369	0.4534	1.0113	0.9382	0.0634	0.3138	1	-0.0637921	1.01241
5	11	45228686	11:45228686	rs12284404	PRDM11	A	G	0.2733	-0.0667	0.0069	2.48e-22	54288	exposure	1111728	1111727	11	rs12284404	45228686	A	G	0.2696	0.2659	0.9801	0.9936	0.0723	0.9291	0	-0.00642057	0.00788625
6	13	24782080	13:24782080	rs7329958	SPATA13	T	C	0.3482	-0.0439	0.0065	1.13e-11	54288	exposure	2445371	2445370	13	rs7329958	24782080	T	C	0.3264	0.3555	1.0258	0.8709	0.0663	0.03707	0	-0.138228	4.34676
7	14	36536181	14:36536181	rs398745	MBIP	A	C	0.5943	-0.052	0.0062	3.97e-17	54288	exposure	2879509	2879508	14	rs398745	36536181	A	C	0.6099	0.585	0.99	1.0912	0.065	0.1792	0	0.087278	1.80295
8	14	36713154	14:36713154	rs2254613	MBIP	T	G	0.5505	-0.0346	0.0063	3.44e-08	54288	exposure	2880361	2880360	14	rs2254613	36713154	T	G	0.5705	0.5612	0.958	0.9636	0.0656	0.5725	0	-0.037079	0.319484
9	14	81490842	14:81490842	rs11159482	TSHR	T	C	0.0877	0.0846	0.0129	6.3e-11	54288	exposure	3056776	3056775	14	rs11159482	81490842	T	C	0.0924	0.0915	0.6897	0.9971	0.131	0.9821	0	-0.00290421	0.00049149
10	14	81594143	14:81594143	rs59334515	TSHR	T	C	0.2236	-0.0539	0.0073	1.1e-13	54288	exposure	3057181	3057180	14	rs59334515	81594143	T	C	0.2163	0.2282	1.0358	0.988	0.075	0.8718	0	-0.0120726	0.0259106
11	14	81619945	14:81619945	rs12893151	TSHR	A	C	0.216	-0.0624	0.0078	1.02e-15	54288	exposure	3057257	3057256	14	rs12893151	81619945	A	C	0.2245	0.2107	0.9105	1.0447	0.0804	0.5864	0	0.0437298	0.29583
12	14	93585331	14:93585331	rs8015085	ITPK1	A	G	0.2125	0.0671	0.0077	2.45e-18	54288	exposure	3106099	3106098	14	rs8015085	93585331	A	G	0.1916	0.1909	0.9528	1.0398	0.0827	0.6372	0	0.0390284	0.222715
13	15	49711185	15:49711185	rs17477923	FAM227B/FGF7	T	C	0.7355	0.0826	0.0069	2.57e-33	54288	exposure	3269749	3269748	15	rs17477923	49711185	T	C	0.7482	0.7723	0.9695	0.9011	0.0751	0.1656	0	-0.104139	1.92286
14	15	49749735	15:49749735	rs11639111	FAM227B/FGF7	T	C	0.4086	0.045	0.0062	3.6e-13	54288	exposure	3269903	3269902	15	rs11639111	49749735	T	C	0.3929	0.4337	1.0024	0.8073	0.0648	0.000954	0	-0.21406	10.9124
15	15	89113877	15:89113877	rs13329353	DET1	T	C	0.6775	0.0614	0.0065	5.17e-21	54288	exposure	3416166	3416165	15	rs13329353	89113877	T	C	0.6941	0.6799	1.0059	1.0939	0.0685	0.1903	0	0.0897493	1.71665
16	16	14405428	16:14405428	rs30227	MIR365A	T	C	0.6115	-0.0468	0.0063	7.59e-14	54288	exposure	3557388	3557387	16	rs30227	14405428	T	C	0.6112	0.6184	1.0038	0.9438	0.0648	0.3715	1	-0.057841	0.796749
17	16	4015313	16:4015313	rs1045476	ADCY9	A	G	0.1771	0.049	0.0082	2.36e-09	54288	exposure	3494834	3494833	16	rs1045476	4015313	A	G	0.1669	0.1591	0.9102	1.0213	0.0904	0.8156	0	0.0210763	0.0543567
18	16	79745487	16:79745487	rs17767491	MAF	A	G	0.6784	0.0883	0.0065	3.35e-42	54288	exposure	3745522	3745521	16	rs17767491	79745487	A	G	0.6573	0.6631	0.9902	1.0188	0.0674	0.7823	0	0.0186255	0.076365
19	17	44762589	17:44762589	rs77819282	NSF	A	G	0.2371	0.0452	0.0074	1.13e-09	54288	exposure	3964345	3964344	17	rs114288101	44762589	A	G	0.2281	0.235	1.0003	1.0367	0.0748	0.6302	0	0.0360426	0.232182
20	17	70121339	17:70121339	rs1042673	SOX9	A	G	0.5214	-0.0546	0.0061	3.57e-19	54288	exposure	4049779	4049778	17	rs1042673	70121339	A	G	0.538	0.5395	0.9632	0.9574	0.065	0.5031	0	-0.043534	0.44857
21	17	70369758	17:70369758	rs963384	SOX9	T	C	0.4644	0.0351	0.0063	2.77e-08	54288	exposure	4050649	4050648	17	rs963384	70369758	T	C	0.4964	0.4944	0.8706	0.9372	0.0682	0.3412	0	-0.0648586	0.904411
22	19	7222655	19:7222655	rs4804413	INSR	T	C	0.4371	0.0532	0.0062	8.64e-18	54288	exposure	4444374	4444373	19	rs4804413	7222655	T	C	0.4462	0.4261	1.0061	1.0319	0.0641	0.6238	0	0.0314018	0.239989
23	1	108357391	1:108357391	rs17020122	VAV3	T	C	0.0852	0.1044	0.0114	5.32e-20	54288	exposure	1256753	1256752	1	rs17020122	108357391	T	C	0.0837	0.0771	1.0097	1.0721	0.1161	0.5487	0	0.0696193	0.35958
24	1	19771438	1:19771438	rs12089835	CAPZB	T	C	0.3479	0.0725	0.0065	1.27e-28	54288	exposure	618313	618312	1	rs12089835	19771438	T	C	0.3439	0.3255	1.0242	1.0941	0.0662	0.1746	0	0.0899321	1.8455
25	1	19843576	1:19843576	rs10917469	CAPZB	A	G	0.8439	0.1112	0.0085	3.95e-39	54288	exposure	618635	618634	1	rs10917469	19843576	A	G	0.8432	0.8511	1.0191	0.965	0.0873	0.6827	0	-0.0356272	0.166546
26	1	19862320	1:19862320	rs74804879	CAPZB	T	C	0.6486	0.0501	0.0065	1.22e-14	54288	exposure	618704	618703	1	rs74804879	19862320	T	C	0.6463	0.648	0.9842	0.9519	0.0669	0.4614	0	-0.0492953	0.542948
27	1	61610049	1:61610049	rs334725	NFIA	A	G	0.952	0.1737	0.0147	2.45e-32	54288	exposure	759496	759495	1	rs334725	61610049	A	G	0.9536	0.9577	0.9396	0.9186	0.1579	0.591	0	-0.0849045	0.289133
28	20	22596879	20:22596879	rs1203944	FOXA2	T	C	0.2279	-0.0509	0.0073	2.42e-12	54288	exposure	4766773	4766772	20	rs1203944	22596879	T	C	0.195	0.2218	0.9792	0.8513	0.08	0.04422	0	-0.160991	4.04969
29	2	217580413	2:217580413	rs16856540	IGFBP5	T	C	0.8381	-0.0549	0.0084	7.81e-11	54288	exposure	5990821	5990820	2	rs16856540	217580413	T	C	0.8492	0.8483	0.9631	0.9582	0.0904	0.6365	0	-0.0426988	0.223097
30	2	217625523	2:217625523	rs13015993	IGFBP5	A	G	0.7333	0.0818	0.0069	4.52e-32	54288	exposure	5990964	5990963	2	rs13015993	217625523	A	G	0.7164	0.7294	1.0173	0.9613	0.0701	0.5731	1	-0.0394687	0.317008
31	2	218236786	2:218236786	rs6724073	DIRC3	T	C	0.7406	0.0508	0.0079	1.35e-10	54288	exposure	5993523	5993522	2	rs6724073	218236786	T	C	0.7325	0.7327	0.7677	1.0693	0.0818	0.4123	0	0.0670042	0.670962
32	3	12239852	3:12239852	rs1663070	SYN2	T	C	0.7417	-0.0463	0.007	3.49e-11	54288	exposure	6156961	6156960	3	rs1663070	12239852	T	C	0.7541	0.7356	1.0022	1.1374	0.073	0.07784	0	0.128745	3.11039
33	3	149220109	3:149220109	rs28502438	TM4SF4	T	C	0.5668	0.0338	0.0061	3.7e-08	54288	exposure	6662566	6662565	3	rs28502438	149220109	T	C	0.585	0.5876	0.9725	0.962	0.0651	0.5515	0	-0.0387408	0.354141
34	3	185514088	3:185514088	rs13100823	IGF2BP2	T	C	0.3061	-0.0406	0.0066	6.76e-10	54288	exposure	6799278	6799277	3	rs13100823	185514088	T	C	0.3037	0.2993	1.0009	1.0475	0.069	0.5017	0	0.0464064	0.452332
35	3	193916181	3:193916181	rs59381142	HES1	A	G	0.243	-0.058	0.0076	1.7e-14	54288	exposure	6835812	6835811	3	rs59381142	193916181	A	G	0.2313	0.2386	0.8514	1.0003	0.0811	0.9968	0	0.000299955	1.36795e-05
36	4	149587905	4:149587905	rs6535624	NR3C2	A	G	0.4409	0.0419	0.0062	1.6e-11	54288	exposure	7457100	7457099	4	rs6535624	149587905	A	G	0.442	0.4424	1.0046	0.9882	0.0638	0.8525	0	-0.0118702	0.0346157
37	4	149665602	4:149665602	rs11732089	NR3C2	T	C	0.7961	0.115	0.0076	1.73e-51	54288	exposure	7457400	7457399	4	rs11732089	149665602	T	C	0.8172	0.8144	0.968	1.0169	0.0833	0.8405	0	0.0167588	0.0404758
38	5	76439961	5:76439961	rs62362610	PDE8B	C	G	0.083	0.0726	0.0118	7.73e-10	54288	exposure	7930762	7930761	5	rs62362610	76439961	C	G	0.0781	0.066	0.8501	1.2778	0.1319	0.06302	0	0.24514	3.45413
39	5	76488613	5:76488613	rs1119208	PDE8B	T	C	0.3666	0.0457	0.0064	6.65e-13	54288	exposure	7930968	7930967	5	rs1119208	76488613	T	C	0.3766	0.374	0.9233	0.9856	0.0684	0.8323	0	-0.0145047	0.0449681
40	5	76495539	5:76495539	rs139424329	PDE8B	A	G	0.014	-0.2	0.0322	5.14e-10	54288	exposure	7931000	7930999	5	rs139424329	76495539	A	G	0.0189	0.0134	0.811	1.2116	0.2872	0.504	0	0.191942	0.446653
41	5	76532571	5:76532571	rs2127387	PDE8B	A	G	0.4087	0.1435	0.0062	1.1e-117	54288	exposure	7931106	7931105	5	rs2127387	76532571	A	G	0.403	0.3884	0.9765	1.1097	0.0658	0.1135	0	0.10409	2.50244
42	5	76554807	5:76554807	rs7702192	PDE8B	A	C	0.4723	0.0697	0.0061	2.61e-30	54288	exposure	7931179	7931178	5	rs7702192	76554807	A	C	0.4993	0.4924	0.9995	1.0407	0.0637	0.5313	0	0.0398936	0.392217
43	5	76652403	5:76652403	rs113974964	PDE8B	T	C	0.0466	-0.1237	0.0146	2.06e-17	54288	exposure	7931493	7931492	5	rs113974964	76652403	T	C	0.0427	0.0465	0.9515	0.8132	0.1599	0.1959	0	-0.206778	1.67229
44	5	76660193	5:76660193	rs139149784	PDE8B	A	G	0.0271	0.1556	0.0285	4.97e-08	54288	exposure	7931529	7931528	5	rs139149784	76660193	A	G	0.0204	0.0159	0.7234	1.5786	0.2788	0.1015	0	0.456538	2.68145
45	5	76773148	5:76773148	rs182873197	PDE8B	T	C	0.0511	-0.0799	0.0142	1.71e-08	54288	exposure	7932079	7932078	5	rs182873197	76773148	T	C	0.0621	0.0531	0.9866	1.1041	0.1373	0.4706	0	0.0990305	0.520232
46	6	148521292	6:148521292	rs9497965	SASH1	T	C	0.4007	0.0444	0.0062	9.81e-13	54288	exposure	8948904	8948903	6	rs9497965	148521292	T	C	0.3581	0.3881	0.8927	0.9026	0.0692	0.139	0	-0.102476	2.19296
47	6	165973757	6:165973757	rs73022105	PDE10A	T	C	0.9548	0.1049	0.0155	1.2e-11	54288	exposure	9026023	9026022	6	rs73022105	165973757	T	C	0.9442	0.954	0.8609	0.9004	0.1541	0.4961	0	-0.104916	0.463532
48	6	166047034	6:166047034	rs1079418	PDE10A	A	G	0.6877	0.1009	0.0066	8.23e-53	54288	exposure	9026408	9026407	6	rs1079418	166047034	A	G	0.6939	0.7034	0.98	0.9686	0.0694	0.6457	0	-0.0319036	0.211329
49	6	31108129	6:31108129	rs1265091	PSORS1C1	T	C	0.202	0.0571	0.0086	3.2e-11	54288	exposure	8477956	8477955	6	rs143841293	31108129	T	C	0.1814	0.181	1.0169	1.0027	0.0816	0.9737	0	0.00269636	0.00109188
50	6	43805362	6:43805362	rs744103	VEGFA/LOC100132354	A	T	0.6909	0.0919	0.0069	6.73e-41	54288	exposure	8557955	8557954	6	rs744103	43805362	A	T	0.7049	0.6925	0.9531	1.0535	0.0709	0.4623	0	0.052118	0.540359
51	6	43905037	6:43905037	rs9381266	VEGFA/LOC100132354	T	C	0.7421	0.0726	0.007	1.84e-25	54288	exposure	8558337	8558336	6	rs9381266	43905037	T	C	0.7388	0.742	1.0073	0.9452	0.0722	0.4356	0	-0.0563587	0.609324
52	8	133771635	8:133771635	rs118039499	TG	A	C	0.9765	0.1837	0.024	1.99e-14	54288	exposure	10223131	10223130	8	rs118039499	133771635	A	C	0.9829	0.9823	0.9497	1.2886	0.2491	0.3087	0	0.253556	1.0361
53	8	133951991	8:133951991	rs2739067	TG	A	G	0.598	-0.0415	0.0062	2.43e-11	54288	exposure	10223643	10223642	8	rs2739067	133951991	A	G	0.6288	0.5956	0.9684	1.1718	0.0665	0.01709	0	0.158541	5.68382
54	8	23356964	8:23356964	rs56009477	SLC25A37	A	G	0.8383	0.0524	0.0084	3.72e-10	54288	exposure	9831985	9831984	8	rs56009477	23356964	A	G	0.8663	0.8683	0.9892	0.9192	0.094	0.3702	0	-0.0842515	0.803341
55	8	32433013	8:32433013	rs2439301	NRG1	A	G	0.2331	-0.0587	0.0076	8.15e-15	54288	exposure	9869133	9869132	8	rs2439301	32433013	A	G	0.2243	0.2246	0.879	0.9601	0.0811	0.6157	0	-0.0407178	0.252074
56	8	70365025	8:70365025	rs10957494	SULF1	A	G	0.6915	-0.0402	0.0066	1.1e-09	54288	exposure	9991997	9991996	8	rs10957494	70365025	A	G	0.6908	0.699	0.9534	0.9436	0.071	0.4137	0	-0.0580529	0.668547
57	9	16214340	9:16214340	rs9298749	C9orf92	A	C	0.5878	-0.0393	0.0064	8.8e-10	54288	exposure	10359062	10359061	9	rs9298749	16214340	A	C	0.6057	0.5982	0.8722	1.1229	0.0698	0.09682	0	0.115915	2.75782
58	9	4290544	9:4290544	rs10814915	GLIS3	T	C	0.4438	0.0421	0.0061	5.06e-12	54288	exposure	10298630	10298629	9	rs10814915	4290544	T	C	0.4578	0.4436	0.9817	1.0746	0.0642	0.2621	0	0.0719485	1.25595

## Sheet: STable1d
Supplementary Table 1d Variants used as instruments for Mendelian Randomization analyses with normal range FT4 levels as the exposure.
FT4 as exposure																		BPD
	MarkerName	SNP.x	gene.exposure	effect_allele.exposure	other_allele.exposure	eaf.exposure	beta.exposure	se.exposure	pval.exposure	samplesize.exposure	exposure	mr_keep.exposure	pval_origin.exposure	id.exposure	data_source.exposure	Chr	Pos	X1	X	CHR	SNP.y	BP	A1	A2	FRQ_A_998	FRQ_U_1545	INFO	OR	SE	P	ngt	beta	Fstat
1	11:47737501	rs11039355	FNBP4	T	C	0.336	-0.039	0.007	3.5e-08	49269	exposure	TRUE	reported	B0yabI	textfile	11	47737501	1118718	1118717	11	rs11039355	47737501	T	C	0.3129	0.3288	0.9581	0.9083	0.0696	0.1671	0	-0.0961806	1.90966
2	12:21331549	rs4149056	SLCO1B1	T	C	0.843	-0.051	0.009	1.3e-08	49269	exposure	TRUE	reported	B0yabI	textfile	12	21331549	1803901	1803900	12	rs4149056	21331549	T	C	0.8176	0.8414	0.9924	0.8702	0.0845	0.1001	1	-0.139032	2.70718
3	14:101852075	rs12323871	DIO3OS	T	C	0.817	-0.047	0.008	1.4e-08	49269	exposure	TRUE	reported	B0yabI	textfile	14	101852075	3142586	3142585	14	rs12323871	101852075	T	C	0.8145	0.8276	0.9687	0.9303	0.0841	0.3903	0	-0.0722482	0.738009
4	14:101998443	rs11626434	DIO3OS	C	G	0.359	0.058	0.007	4.1e-17	49269	exposure	TRUE	reported	B0yabI	textfile	14	101998443	3143134	3143133	14	rs11626434	101998443	C	G	0.3751	0.3533	0.9404	1.098	0.068	0.169	0	0.0934903	1.89023
5	14:80464293	rs150816132	DIO2	A	G	0.011	-0.22	0.04	3.5e-08	49269	exposure	TRUE	reported	B0yabI	textfile	14	80464293	3052695	3052694	14	rs150816132	80464293	A	G	0.0118	0.0139	0.8261	0.7617	0.3153	0.388	0	-0.272203	0.745309
6	14:80534869	rs978055	DIO2	A	T	0.378	0.038	0.007	1.1e-08	49269	exposure	TRUE	reported	B0yabI	textfile	14	80534869	3052919	3052918	14	rs978055	80534869	A	T	0.3571	0.3861	1.0093	0.9112	0.0654	0.1552	0	-0.0929929	2.02183
7	14:80669580	rs225014	DIO2	T	C	0.64	0.054	0.007	1.8e-15	49269	exposure	TRUE	reported	B0yabI	textfile	14	80669580	3053409	3053408	14	rs225014	80669580	T	C	0.6713	0.6566	0.9968	1.0413	0.0671	0.5466	1	0.0404699	0.363764
8	15:63873658	rs12907106	USP3	C	G	0.267	-0.041	0.007	3.7e-08	49269	exposure	TRUE	reported	B0yabI	textfile	15	63873658	3328437	3328436	15	rs12907106	63873658	C	G	0.2564	0.2643	0.9513	0.931	0.0742	0.3349	0	-0.071496	0.928444
9	16:12703395	rs8063103	SNX29	C	G	0.851	-0.052	0.009	1.6e-08	49269	exposure	TRUE	reported	B0yabI	textfile	16	12703395	3548836	3548835	16	rs8063103	12703395	C	G	0.8644	0.8581	0.9385	0.998	0.0944	0.9831	0	-0.002002	0.000449765
10	17:16049626	rs11078333	NCOR1	A	T	0.531	0.051	0.007	9.9e-13	49269	exposure	TRUE	reported	B0yabI	textfile	17	16049626	3883140	3883139	17	rs11078333	16049626	A	T	0.5064	0.5152	0.9056	0.9526	0.0666	0.4653	0	-0.0485602	0.531633
11	18:29173795	rs1080094	SLC25A52	A	G	0.603	-0.042	0.007	4.1e-10	49269	exposure	TRUE	reported	B0yabI	textfile	18	29173795	4206600	4206599	18	rs1080094	29173795	A	G	0.6173	0.6356	0.9957	0.8799	0.066	0.05234	0	-0.127947	3.75814
12	18:29306737	rs113107469	SLC25A52	T	C	0.029	0.2	0.022	1e-19	49269	exposure	TRUE	reported	B0yabI	textfile	18	29306737	4206949	4206948	18	rs113107469	29306737	T	C	0.0279	0.0262	0.8528	0.9263	0.2131	0.7194	0	-0.0765571	0.129064
13	18:57914644	rs56069042	MC4R	A	G	0.96	0.106	0.019	1.2e-08	49269	exposure	TRUE	reported	B0yabI	textfile	18	57914644	4314067	4314066	18	rs56069042	57914644	A	G	0.9626	0.963	0.7931	1.022	0.1887	0.9082	0	0.0217615	0.0132995
14	1:54252139	rs145019385	DIO1	T	C	0.981	0.181	0.032	1.1e-08	49269	exposure	TRUE	reported	B0yabI	textfile	1	54252139	730936	730935	1	rs145019385	54252139	T	C	0.9808	0.9777	0.7484	1.0225	0.2615	0.9321	0	0.0222506	0.00724003
15	1:54369674	rs12033572	DIO1	C	G	0.045	0.115	0.017	1.4e-11	49269	exposure	TRUE	reported	B0yabI	textfile	1	54369674	731327	731326	1	rs12033572	54369674	C	G	0.0456	0.0363	0.7893	1.2601	0.1787	0.1957	0	0.231191	1.67376
16	1:54375570	rs2235544	DIO1	A	C	0.522	0.139	0.007	4.2e-101	49269	exposure	TRUE	reported	B0yabI	textfile	1	54375570	731349	731348	1	rs2235544	54375570	A	C	0.491	0.5092	0.8027	0.862	0.071	0.03641	0	-0.1485	4.37458
17	1:54578401	rs954878*	DIO1	A	G	0.446	-0.058	0.007	4.8e-19	49269	exposure	TRUE	reported	B0yabI	textfile	1	54578401	731963	731962	1	rs954878	54578401	A	G	0.4423	0.4276	0.9931	1.1372	0.0642	0.04517	0	0.128569	4.01054
18	2:135632981	rs4954192	ACMSD	T	C	0.435	-0.041	0.007	8.4e-09	49269	exposure	TRUE	reported	B0yabI	textfile	2	135632981	5550218	5550217	2	rs4954192	135632981	T	C	0.5013	0.4765	1.0257	1.1383	0.0627	0.03897	0	0.129536	4.26821
19	3:181718601	rs6785807	SOX2-OT	A	G	0.153	-0.059	0.009	2.5e-10	49269	exposure	TRUE	reported	B0yabI	textfile	3	181718601	6786562	6786561	3	rs6785807	181718601	A	G	0.173	0.1764	0.964	0.9559	0.085	0.596	0	-0.045102	0.281548
20	4:170992760	rs6854291	AADAT	A	G	0.097	0.117	0.011	1.3e-24	49269	exposure	TRUE	reported	B0yabI	textfile	4	170992760	7543530	7543529	4	rs6854291	170992760	A	G	0.0922	0.0902	0.9543	1.0013	0.1126	0.991	0	0.00129916	0.000133121
21	6:100620931	rs17185536	LOC728012	T	C	0.239	0.073	0.008	1.9e-19	49269	exposure	TRUE	reported	B0yabI	textfile	6	100620931	8775543	8775542	6	rs17185536	100620931	T	C	0.1959	0.2257	0.9013	0.8894	0.0825	0.1554	0	-0.117208	2.0184
22	6:19381386	rs10946313	ID4	T	C	0.633	0.046	0.007	2.3e-11	49269	exposure	TRUE	reported	B0yabI	textfile	6	19381386	8414935	8414934	6	rs10946313	19381386	T	C	0.6308	0.6196	0.9199	1.1943	0.0688	0.009908	0	0.17756	6.66062
23	6:25777481	rs9356988	SLC17A4	A	G	0.273	-0.051	0.007	3.6e-12	49269	exposure	TRUE	reported	B0yabI	textfile	6	25777481	8444192	8444191	6	rs9356988	25777481	A	G	0.2725	0.261	1.03	1.0843	0.0706	0.2515	0	0.0809346	1.31419
24	6:26001742	rs137964359	SLC17A4	T	C	0.985	-0.2	0.032	2.1e-10	49269	exposure	TRUE	reported	B0yabI	textfile	6	26001742	8445064	8445063	6	rs137964359	26001742	T	C	0.9884	0.9866	0.9007	1.1756	0.2969	0.5857	0	0.161779	0.296908
25	8:61212179	rs67583169	CA8	C	G	0.866	0.061	0.01	1e-10	49269	exposure	TRUE	reported	B0yabI	textfile	8	61212179	9960385	9960384	8	rs67583169	61212179	C	G	0.8727	0.8639	0.9759	1.0857	0.0957	0.3906	0	0.0822249	0.738216
26	9:100552559	rs10739496	FOXE1	T	C	0.664	0.078	0.007	4.2e-30	49269	exposure	TRUE	reported	B0yabI	textfile	9	100552559	10575805	10575804	9	rs10739496	100552559	T	C	0.6526	0.6634	1.0032	0.9478	0.0667	0.4222	0	-0.0536118	0.646054
27	9:100739117	rs10984606	FOXE1	T	G	0.502	-0.04	0.007	1.2e-09	49269	exposure	TRUE	reported	B0yabI	textfile	9	100739117	10576417	10576416	9	rs10984606	100739117	T	G	0.4975	0.5067	0.9645	0.9984	0.0644	0.9798	0	-0.00160128	0.000618249
28	9:127015440	rs10818937	NEK6	T	C	0.314	-0.048	0.007	1.3e-11	49269	exposure	TRUE	reported	B0yabI	textfile	9	127015440	10681164	10681163	9	rs10818937	127015440	T	C	0.313	0.3073	0.9992	1.0211	0.0686	0.7614	0	0.0208805	0.0926473
29	9:139092679	rs4842131	LHX3	T	C	0.45	-0.104	0.008	7.7e-44	49269	exposure	TRUE	reported	B0yabI	textfile	9	139092679	10728464	10728463	9	rs4842131	139092679	T	C	0.4627	0.432	0.9687	1.124	0.0648	0.07112	0	0.116894	3.25411
30	9:139122363	rs55679545	LHX3	A	G	0.274	0.044	0.008	8.4e-09	49269	exposure	TRUE	reported	B0yabI	textfile	9	139122363	10728607	10728606	9	rs55679545	139122363	A	G	0.2679	0.2824	0.9612	0.9566	0.0727	0.5418	0	-0.0443699	0.372485
31	9:4223660	rs10119187	GLIS3	T	C	0.814	0.05	0.009	4.1e-09	49269	exposure	TRUE	reported	B0yabI	textfile	9	4223660	10298214	10298213	9	rs10119187	4223660	T	C	0.8143	0.8027	0.9422	1.1161	0.0833	0.1873	0	0.10984	1.73874

## Sheet: STable1e
Supplementary Table 1e Variants used as instruments for Mendelian Randomization analyses with normal range TSH levels as the outcome and Borderline Personality Disorder(BPD) as exposure
BPD as exposure												TSH as outcome
	MarkerName	Chr.x	Pos.x	SNP	exposure.x	Effect_allele	Other_allele	EAF_BPD	StdErr_BPD	Pval_BPD	Effect	Allele1	Allele2	Freq1	Effect	StdErr	P.value	Direction	TotalSampleSize	ncohorts	pvalGC
1	10:101377280	10	101377280	rs12571511	outcome	T	C	0.8921	0.1017	4.955e-05	0.412573	t	c	0.8845	-0.0079	0.0096	0.4098	+-+-++--++-++??-+---++??--++++?-?-?-?+?-?-++---	54288	37	0.424241
2	10:113674051	10	113674051	rs58196023	outcome	T	C	0.0952	0.1126	3.309e-05	-0.467606	t	c	0.1029	-0.01	0.011	0.3632	+-----++-----??++++---??+-+++-?+?-?-?-?+?+++++-	54288	37	0.378032
3	10:12716235	10	12716235	rs12411472	outcome	T	C	0.3226	0.0685	3.748e-05	-0.282363	t	c	0.3941	-0.0074	0.0062	0.232	+-+++-+----+-??-++-+-+??++----?-?-?-?-?+?+----+	54288	37	0.246563
4	10:26876172	10	26876172	rs1775241	outcome	T	C	0.4055	0.0674	2.982e-05	0.281563	t	c	0.4048	0.0019	0.0066	0.7752	++-+-++-+--++??+-++-+-??+-++++?-?+?-?-?+?+----+	54288	37	0.781886
5	10:82191334	10	82191334	rs7074356	outcome	A	G	0.1586	0.0926	4.748e-06	0.423829	a	g	0.1338	0.0161	0.0091	0.07702	+++-+-+---+++??+---+-+??+-++++?-?+?+?+?-?---+--	54288	37	0.0864793
6	11:75065220	11	75065220	rs7932755	outcome	T	C	0.1033	0.1204	4.619e-05	0.490296	t	c	0.0848	0.0158	0.0125	0.2057	++--+--+++++-??-+-+-++??+--++-?+?+?+?-?+?+-+---	54288	37	0.219879
7	12:115291938	12	115291938	rs2484597	outcome	C	G	0.3386	0.0673	2.5e-05	-0.283823	c	g	0.3724	-0.0095	0.0062	0.127	++-----++++--??--+-+-+??---+++?+?+?-?+?+?----++	54288	37	0.139018
8	12:78918441	12	78918441	rs11110253	outcome	A	G	0.8705	0.0973	4.316e-06	0.447311	a	g	0.8386	-0.0086	0.0091	0.3477	-++--+-++++--??++----+??---+-+?+?+?+?+?+?---++-	54288	37	0.362614
9	13:103350733	13	103350733	rs675828	outcome	A	G	0.4471	0.0644	7.633e-06	-0.288216	a	g	0.481	-0.0014	0.0061	0.8111	-+--------+++??+-+++++??---++-?+?+?+?+?-?--+---	54288	37	0.816762
10	13:108402551	13	108402551	rs9520569	outcome	T	C	0.7808	0.0824	7.858e-06	0.36804	t	c	0.7713	0.0096	0.0075	0.1996	+-++++-+-++-+??+---+++??--++-+?+?+?-?+?-?+++--+	54288	37	0.21367
11	13:24589379	13	24589379	rs4770548	outcome	T	G	0.0921	0.1178	1.672e-05	0.507299	t	g	0.0777	0.0008	0.0116	0.943	--+-++-++-+-+??--+++-+??+--++-?+?-?-?+?+?-++-++	54288	37	0.944737
12	13:72888221	13	72888221	rs9542912	outcome	T	G	0.7472	0.073	4.566e-05	0.297657	t	g	0.6917	0.0105	0.0067	0.1164	++-+---++--++??++-++-+??+--++-?-?-?+?+?+?+--++-	54288	37	0.127974
13	14:87892807	14	87892807	rs187058036	outcome	T	C	0.9611	0.2159	7.736e-06	-0.965481	t	c	0.9598	-0.0116	0.0182	0.5246	+-----+-++-+-??+-++++-??-++-+-?-?+?-?-?-?-+-++-	54288	37	0.537335
14	16:20381704	16	20381704	rs28510439	outcome	T	C	0.1233	0.104	3.781e-05	0.4284	t	c	0.1238	-0.0102	0.0096	0.2856	++--+-+-++-+-??+-+----??++----?+?+?-?+?+?-++---	54288	37	0.300562
15	17:37036028	17	37036028	rs16968472	outcome	C	G	0.9583	0.1776	2.616e-05	0.746877	c	g	0.943	-0.0051	0.0159	0.7486	+++++-?-++---??+-+---+??-+++--?+?+?-?+?+?+----+	52048	36	0.756026
16	17:48404076	17	48404076	rs1985762	outcome	T	C	0.1225	0.1164	7.564e-06	0.521291	t	c	0.1025	-0.0123	0.0107	0.2516	+-+-------+-+??--+-+--??---+++?-?-?+?+?+?--+--+	54288	37	0.266364
17	17:66585822	17	66585822	rs2952304	outcome	A	C	0.7333	0.0801	2.76e-05	-0.335892	a	c	0.7687	0.0234	0.0083	0.004784	++-+++-++-+++??+--+-+-??+--++-?-?+?+?+?-?++++-+	54288	37	0.00623591
18	17:9426724	17	9426724	rs76695126	outcome	T	C	0.486	0.0674	3.471e-06	0.312692	t	c	0.4795	0.0078	0.0066	0.2373	-++++++++++-+??+-++-++??-++---?-?+?-?+?+?++++-+	54288	37	0.251924
19	19:33311739	19	33311739	rs59232003	outcome	T	C	0.9711	0.2158	1.893e-05	-0.923064	t	c	0.9751	-0.0258	0.0206	0.2098	--+-+-++++---??++-+-+-??+-----?+?-?-?-?+?+-++-+	54288	37	0.224048
20	19:54193170	19	54193170	rs8104156	outcome	T	G	0.3995	0.0677	5.468e-06	0.307558	t	g	0.3429	-0.0071	0.0071	0.3192	++---+?+--+-+??+--++--??--+---?-?+?-?-?-?-+-+++	52048	36	0.334196
21	1:14792685	1	14792685	rs2480055	outcome	C	G	0.3886	0.0777	1.384e-05	0.3379	c	g	0.4004	0.0027	0.0077	0.73	-+++??+-++---??-++-+-+???-+-+-?+?-?+?-?+?-++-+?	48249	33	0.737934
22	1:18894409	1	18894409	rs76644082	outcome	A	G	0.1142	0.1076	1.752e-05	-0.462035	a	g	0.1382	-0.0095	0.0095	0.3163	---+-----+---??+--++++??+---++?+?+?+?+?+?+--++?	51018	36	0.331299
23	1:230855217	1	230855217	rs7549179	outcome	C	G	0.2053	0.0803	4.354e-05	-0.328365	c	g	0.2309	0.0073	0.0075	0.329	-++---+-++-++??-+-+---??++++--?+?+?+?-?-?-+-++?	51018	36	0.343978
24	1:3997587	1	3997587	rs115885994	outcome	A	C	0.0552	0.2159	2.279e-05	0.914329	a	c	0.0485	-0.0021	0.0222	0.9244	+---???-+-++-??++++??-???++--+?+?-?+?-?-?+----?	41953	30	0.926701
25	1:98152125	1	98152125	rs187785463	outcome	A	G	0.0531	0.1572	7.048e-06	-0.706232	a	g	0.0671	0.0055	0.0157	0.7244	++++++---++--??--+---+??++--+-?+?+?-?-?-?-+---?	51018	36	0.732485
26	20:23957181	20	23957181	rs1555472	outcome	A	C	0.1609	0.087	2.478e-05	-0.366725	a	c	0.209	0.004	0.0079	0.6145	-++------+-+-??-+-+-+-??+-+--+?+?-?+?+?-?++++-+	54288	37	0.625347
27	20:41012521	20	41012521	rs916329	outcome	A	G	0.3581	0.0712	2.001e-05	0.303728	a	g	0.3599	0.0095	0.0063	0.1328	-----+++--++-??+++++++??-+++--?+?-?+?+?+?+-+---	54288	37	0.145042
28	20:9962064	20	9962064	rs195780	outcome	A	G	0.5077	0.0735	3.307e-05	0.305276	a	g	0.4676	0.0227	0.0073	0.00181	++++-++++++-+??---+-++??++-+-+?+?+?+?+?-?++--++	54288	37	0.00249022
29	2:105817357	2	105817357	rs59035810	outcome	T	C	0.2256	0.0799	3.827e-05	0.328872	t	c	0.196	0.001	0.0082	0.9065	++-?-+++--+++??--++-+-??+---+-?-?-?-?-?+?+++--+	52047	36	0.909342
30	2:11297749	2	11297749	rs76082732	outcome	C	G	0.9803	0.3089	3.708e-05	-1.27439	c	g	0.969	-0.0173	0.0248	0.4861	+-+?++++-?---??++--??-???----+?+?+?+?+?-?++---+	46771	32	0.499508
31	2:123845450	2	123845450	rs10496607	outcome	C	G	0.9732	0.1783	1.374e-05	0.775096	c	g	0.9408	0.0124	0.0132	0.3501	++-?+--+-+++-??+++++++??+++++-?-?-?-?+?-?---+-+	52047	36	0.365003
32	2:151336842	2	151336842	rs1528429	outcome	A	G	0.2826	0.0702	3.824e-05	-0.289283	a	g	0.29	-0.0012	0.0068	0.8633	-+-?-+----+++??+--+--+??+++---?-?+?+?+?+?--++--	52047	36	0.867434
33	2:159438129	2	159438129	rs3771620	outcome	T	C	0.4591	0.0647	2.516e-06	-0.304489	t	c	0.4987	0.013	0.0061	0.03431	+++?+++--++++??----+++??+++-+-?-?+?-?+?+?-++--+	52047	36	0.0401885
34	2:16203326	2	16203326	rs57726666	outcome	A	G	0.9407	0.1341	2.236e-06	0.634193	a	g	0.9253	-0.0153	0.0127	0.2274	+--?-+?--+-+-??---+---??+--+--?-?+?+?-?-?++--+-	49807	35	0.241905
35	2:213233169	2	213233169	rs34416516	outcome	A	G	0.0168	0.2258	1.374e-05	-0.981896	a	g	0.0333	-0.0302	0.0181	0.09501	+++?+--++-+--??++-----??--+---?+?+?-?-?+?-++---	52047	36	0.105538
36	2:225939875	2	225939875	rs73077883	outcome	A	G	0.0239	0.191	4.601e-05	-0.778487	a	g	0.0361	-0.0166	0.0169	0.3254	-++?+-+-++++-??+-+++--??-++---?-?-?-?-?-?-+--+-	52047	36	0.340386
37	2:239338632	2	239338632	rs11885695	outcome	A	G	0.2024	0.0825	3.096e-05	0.343732	a	g	0.1781	0.0145	0.0081	0.07282	-++?++++---+-??--+----??+--+-+?+?-?+?-?-?++++++	52047	36	0.0820001
38	3:115415834	3	115415834	rs283386	outcome	A	G	0.858	0.1104	7.419e-06	-0.494624	a	g	0.8761	-0.0042	0.0098	0.6638	++-----++++-+??--+-++-??--++-+?+?+?-?-?+?-+-++-	54288	37	0.67346
39	3:375243	3	375243	rs6798289	outcome	T	C	0.8281	0.0811	3.207e-05	0.337186	t	c	0.8034	-0.0015	0.0077	0.8406	+----+---+--+??+-+-+-+??-+-+-+?-?+?+?-?-?-++--+	54288	37	0.845403
40	3:49200137	3	49200137	rs1134043	outcome	T	G	0.1595	0.0897	1.106e-05	0.394337	t	g	0.1538	0.0061	0.0086	0.4788	--+--+++--++-??-++++++??+-+--+?+?+?+?+?-?+-+-+-	54288	37	0.492325
41	3:77665583	3	77665583	rs11706959	outcome	T	C	0.8416	0.0956	1.04e-05	-0.42129	t	c	0.8835	0.0116	0.0096	0.2244	--+++--++--++??+-+--++??++-+-+?-?-?+?+?+?+---++	54288	37	0.238866
42	3:78626606	3	78626606	rs76272804	outcome	A	G	0.2536	0.0762	1.896e-05	0.325844	a	g	0.2125	0.0056	0.0075	0.4551	+---+++++-++-??-+----+??+++---?+?+?-?-?+?+-+---	54288	37	0.46898
43	4:106991083	4	106991083	rs143330751	outcome	T	C	0.0232	0.2232	1.347e-05	-0.971539	t	c	0.044	0.0114	0.0195	0.5603	---????+-+++-??-+++--+??---++-?+?+?-?+?+?++++-+	48069	33	0.572333
44	4:140908755	4	140908755	rs13136239	outcome	A	G	0.3012	0.0698	6.141e-06	-0.31567	a	g	0.3451	0.0005	0.0065	0.9337	++-?---+-++++??---+++-??++-+++?-?+?+?+?-?-+-+-+	52047	36	0.935719
45	4:180312133	4	180312133	rs76252971	outcome	A	G	0.9709	0.2719	3.933e-05	-1.1178	a	g	0.976	-0.0072	0.0245	0.7694	-+-?--+---+--??+-++--+???++-++?-?-?-?-?-?-+--+-	51016	35	0.776249
46	4:44235085	4	44235085	rs10031392	outcome	A	G	0.5397	0.0663	3.219e-05	-0.275753	a	g	0.5527	0.0195	0.0063	0.002043	+++?+++-+--+-??++++-++??--+-+-?-?+?+?+?-?+++-++	52047	36	0.00279185
47	5:36406618	5	36406618	rs34416917	outcome	A	G	0.1156	0.1026	7.488e-06	-0.459499	a	g	0.1407	0.0191	0.0093	0.03958	+-++++++-++--??+-+++++??--++++?+?+?+?-?+?+--+-+	53074	37	0.0460121
48	5:71028617	5	71028617	rs2676248	outcome	A	G	0.0183	0.2446	4.702e-05	-0.995605	a	g	0.0399	0.0152	0.0177	0.3912	++---++---+++??-+-+-+-??+-++-+?+?+?-?+?-?-+-+++	53074	37	0.405821
49	6:123879922	6	123879922	rs2145737	outcome	T	C	0.6008	0.0671	6.845e-06	0.302029	t	c	0.5957	-0.0206	0.0065	0.001521	---------+++-??-+-----??---+-+?+?+?+?-?+?------	54288	37	0.00211306
50	6:158206364	6	158206364	rs6922614	outcome	T	C	0.9205	0.1255	4.408e-06	0.576276	t	c	0.8971	-0.0017	0.0106	0.8765	+--+-++-+--+-??+-+++--??+--+++?-?+?-?+?-?------	54288	37	0.880241
51	6:37698231	6	37698231	rs1810515	outcome	A	G	0.6965	0.0782	1.753e-05	-0.336032	a	g	0.7561	-0.0027	0.0075	0.7149	----+-++++-+-??+-++-++??--+--+?-?-?-?+?+?-+--++	54288	37	0.723239
52	6:52208510	6	52208510	rs545612	outcome	A	G	0.5113	0.0729	1.44e-05	-0.316082	a	g	0.544	0.0037	0.0067	0.5847	-+-++++++----??+-+-+--??+++---?+?+?+?-?+?+-++-+	54288	37	0.596216
53	6:68604381	6	68604381	rs190326335	outcome	C	G	0.9186	0.1354	2.095e-05	0.575883	c	g	0.8926	-0.0016	0.0111	0.8838	-+----+++--++??-++-+-+??++-+-+?-?+?+?-?-?+++++-	54288	37	0.887323
54	7:127074624	7	127074624	rs17869504	outcome	A	C	0.0673	0.1445	2.587e-05	0.607698	a	c	0.0545	-0.0184	0.0141	0.1904	-+-+-+-+--+--??--+++++??-++-++?-?+?-?-?+?+--+--	54288	37	0.204289
55	7:154460260	7	154460260	rs13227549	outcome	T	C	0.5174	0.0705	4.396e-05	-0.288216	t	c	0.5591	0.0044	0.0063	0.4849	++--+++++-+--??++++---??+--+--?+?-?+?+?-?+++---	54288	37	0.498328
56	7:19137857	7	19137857	rs6964466	outcome	A	G	0.4138	0.0651	2.093e-05	0.277177	a	g	0.4266	0.0058	0.0065	0.3769	+++++-+++----??+------??+++++-?-?-?+?+?-?-+-+-+	54288	37	0.391638
57	7:27567472	7	27567472	rs4719899	outcome	T	C	0.356	0.0703	1.117e-05	0.308954	t	c	0.3114	-0.0047	0.0066	0.4735	++++-+-+-+--+??-------??+-++-+?-?-?-?-?-?----+-	54288	37	0.487108
58	7:4467479	7	4467479	rs6975373	outcome	T	C	0.1056	0.1186	5.954e-06	0.537253	t	c	0.0995	0.0046	0.0109	0.6743	-+---++--+--+??-++-+++??+-+++-?+?-?+?+?+?--+-++	54288	37	0.683695
59	8:11470573	8	11470573	rs2250556	outcome	T	C	0.7496	0.0822	1.763e-05	0.352978	t	c	0.726	-0.0089	0.0071	0.2129	++----++-+---??--+----??++-+--?+?+?-?-?+?----+-	54288	37	0.227198
60	8:133762175	8	133762175	rs2467978	outcome	C	G	0.2938	0.0697	2.295e-05	-0.295177	c	g	0.3374	0.0106	0.0064	0.0974	+++-+-+++++--??-+--+-+??---+-+?+?+?+?-?+?+--+++	54288	37	0.108056
61	8:23075678	8	23075678	rs4872086	outcome	A	T	0.3763	0.066	2.164e-05	-0.280243	a	t	0.4219	-0.0068	0.0063	0.2812	+-+--++----++??-+--+--??---+--?+?-?-?-?+?--+-++	54288	37	0.296146
62	8:61880357	8	61880357	rs149314092	outcome	T	G	0.0211	0.287	4.484e-05	1.17109	t	g	0.0175	-0.0175	0.0257	0.4962	+---+-++-++-+??--+---+??--++-+?+?+?+?+?-??-+-++	48736	36	0.50944
63	8:96958935	8	96958935	rs140121824	outcome	A	C	0.0245	0.3038	1.807e-06	1.45028	a	c	0.0228	-0.0044	0.0257	0.8627	+---++-++++--??+-+++--??---+++?+?-?+?-?+?-+-+++	54288	37	0.866851
64	9:101672812	9	101672812	rs12379516	outcome	T	C	0.8457	0.0948	1.957e-05	-0.404665	t	c	0.8895	0.0108	0.0114	0.343	++--++++----+??-++-+-+??-+++++?-?+?-?-?+?+--+-+	54288	37	0.357934
65	9:117705472	9	117705472	rs34541637	outcome	T	C	0.1109	0.1276	2.719e-05	0.53544	t	c	0.1132	-0.0042	0.0123	0.736	+---+----+---??++-+??+??+-+++-?+?+?+?-?+?+-++--	50232	35	0.743771
66	9:89562354	9	89562354	rs7859734	outcome	T	C	0.3234	0.0699	7.341e-06	-0.313479	t	c	0.3653	-0.0053	0.0065	0.4136	-+-----+--+++??---+-++??+---++?-?+?-?-?-?+-----	54288	37	0.428
67	9:9004839	9	9004839	rs62529159	outcome	T	G	0.052	0.1825	1.797e-05	0.782851	t	g	0.0484	0.0088	0.0159	0.5808	-+++--++++-++??+-+----??-++++-?-?-?-?-?-?-++-++	54288	37	0.592401

## Sheet: STable1f
Supplementary Table 1f. Variants used as instruments for Mendelian Randomization analyses with normal range FT4 levels as the outcome and Borderline Personality Disorder(BPD) as exposure
BPD as exposure										FT4(Outcome)
	MarkerName	RSID	exposure.x	Effect_allele	Other_allele	EAF_BPD	StdErr	Pval_BPD	Effect	Allele1	Allele2	Freq1	Effect	StdErr	P.value	Direction	HetISq	TotalSampleSize	ncohorts	pvalGC
1	10:101377280	rs12571511	outcome	T	C	0.8921	0.1017	4.955e-05	0.412573	t	c	0.8851	0.0146	0.0102	0.1539	+++---++-+-??+-++++-??+++-++?+?-?+?-?+?+--+	0	49269	33	0.173597
2	10:113674051	rs58196023	outcome	T	C	0.0952	0.1126	3.309e-05	-0.467606	t	c	0.104	0.0079	0.0117	0.5013	++---++++-+??+-----+??++--++?-?+?+?+?+?-++-	0	49269	33	0.521055
3	10:12716235	rs12411472	outcome	T	C	0.3226	0.0685	3.748e-05	-0.282363	t	c	0.3937	-0.0002	0.0067	0.9813	-++-+++--++??--+----??+--+-+?+?+?+?-?+?+++-	10.8	49269	33	0.982154
4	10:26876172	rs1775241	outcome	T	C	0.4055	0.0674	2.982e-05	0.281563	t	c	0.4061	-0.0019	0.0071	0.7852	---+++++++-??+----+-??++++--?-?+?+?+?+?+-++	7.8	49269	33	0.79479
5	10:82191334	rs7074356	outcome	A	G	0.1586	0.0926	4.748e-06	0.423829	a	g	0.1333	-0.0104	0.0098	0.2859	+++--+++---??---+---??+-+-+-?-?+?-?-?+?-++-	0	49269	33	0.308489
6	11:75065220	rs7932755	outcome	T	C	0.1033	0.1204	4.619e-05	0.490296	t	c	0.0843	0.0195	0.0134	0.1461	-+-+---+-++??--+--+-??--+++-?+?+?+?+?-?++-+	20	49269	33	0.165432
7	12:115291938	rs2484597	outcome	C	G	0.3386	0.0673	2.5e-05	-0.283823	c	g	0.3754	0.0003	0.0068	0.9636	+-?++++--++??+-++-+-??-++---?-?+?-?-?+?-+--	0	46857	32	0.965262
8	12:78918441	rs11110253	outcome	A	G	0.8705	0.0973	4.316e-06	0.447311	a	g	0.8387	-0.007	0.0098	0.4703	+++-++++-+-??+--+--+??-----+?-?-?-?-?-?--++	0	49269	33	0.490823
9	13:103350733	rs675828	outcome	A	G	0.4471	0.0644	7.633e-06	-0.288216	a	g	0.4765	0.0033	0.0065	0.6124	-+-++-++-+-??-+++---??++++--?-?-?-?+?+?+--+	18.7	49269	33	0.628741
10	13:108402551	rs9520569	outcome	T	C	0.7808	0.0824	7.858e-06	0.36804	t	c	0.7742	-0.0043	0.0082	0.5977	-+?-++-+-++??++-+-++??++--++?-?+?-?-?+?--++	0	46857	32	0.614544
11	13:24589379	rs4770548	outcome	T	G	0.0921	0.1178	1.672e-05	0.507299	t	g	0.0783	0.0042	0.0128	0.7426	-+?+-++++++??-++---+??++-+-+?+?-?+?-?-?++--	37.1	46857	32	0.753972
12	13:72888221	rs9542912	outcome	T	G	0.7472	0.073	4.566e-05	0.297657	t	g	0.6899	0.0034	0.0071	0.6292	-++--++---+??++++++-??--+-+-?-?+?+?-?-?+++-	0	49269	33	0.644949
13	14:87892807	rs187058036	outcome	T	C	0.9611	0.2159	7.736e-06	-0.965481	t	c	0.9609	-0.0501	0.0197	0.01097	-------+--+??--+--+-??++--++?-?-?-?-?-?-+--	0	49269	33	0.0152064
14	16:20381704	rs28510439	outcome	T	C	0.1233	0.104	3.781e-05	0.4284	t	c	0.1223	0.0086	0.0103	0.407	-+-+++++---??++---++??+--++-?-?-?-?-?+?-+-+	0	49269	33	0.428771
15	17:37036028	rs16968472	outcome	C	G	0.9583	0.1776	2.616e-05	0.746877	c	g	0.9432	-0.013	0.0167	0.434	-+-----+-++??+--+-+-??-+-+++?+?-?-?-?-?----	0	49269	33	0.455295
16	17:48404076	rs1985762	outcome	T	C	0.1225	0.1164	7.564e-06	0.521291	t	c	0.1021	-0.0155	0.0115	0.1762	--+-+-+--+-??+++--+-??--+--+?-?-?-?+?-?+--+	0	49269	33	0.196792
17	17:66585822	rs2952304	outcome	A	C	0.7333	0.0801	2.76e-05	-0.335892	a	c	0.7676	0.0087	0.0089	0.3277	++-++-+--+-??+-+++++??++++-+?+?-?+?+?+?---+	6.9	49269	33	0.350286
18	17:9426724	rs76695126	outcome	T	C	0.486	0.0674	3.471e-06	0.312692	t	c	0.4834	-0.0085	0.0072	0.2342	--+?++-+-+-??-----+-??-+-+-+?-?-?-?+?-?---+	0	47314	32	0.25627
19	19:33311739	rs59232003	outcome	T	C	0.9711	0.2158	1.893e-05	-0.923064	t	c	0.9777	-0.0376	0.0226	0.09578	+-------+++??+-+---+??++-+--?-?-?+?-?+?--++	0	49269	33	0.111935
20	19:54193170	rs8104156	outcome	T	G	0.3995	0.0677	5.468e-06	0.307558	t	g	0.3418	-0.0137	0.0075	0.06647	-+-+++-+---??--+--+-??------?+?+?-?-?-?-+--	1.3	49269	33	0.07988
21	1:14792685	rs2480055	outcome	C	G	0.3886	0.0777	1.384e-05	0.3379	c	g	0.4039	-0.0166	0.008	0.03735	--++??--++-??-------???-+---?+?+?-?-?+?+--+	0	46513	30	0.0469459
22	1:18894409	rs76644082	outcome	A	G	0.1142	0.1076	1.752e-05	-0.462035	a	g	0.1393	-0.0088	0.0098	0.3724	-++-+-+---+??---++-+??-+++-+?+?+?-?-?-?----	0	49269	33	0.394642
23	1:230855217	rs7549179	outcome	C	G	0.2053	0.0803	4.354e-05	-0.328365	c	g	0.23	0.0003	0.0078	0.9651	+--++++-+++??-++---+??----++?-?+?-?+?+?-++-	11.7	49269	33	0.966694
24	1:3997587	rs115885994	outcome	A	C	0.0552	0.2159	2.279e-05	0.914329	a	c	0.0489	0.0353	0.0223	0.1129	+--+???----??+--+??+???--+-+?-?+?-?-?+?++++	29.9	41833	27	0.130317
25	1:98152125	rs187785463	outcome	A	G	0.0531	0.1572	7.048e-06	-0.706232	a	g	0.0669	-0.009	0.0162	0.5764	--+++-+++--??+-+----??++++--?-?+?-?-?-?-+--	11.6	49269	33	0.593948
26	20:23957181	rs1555472	outcome	A	C	0.1609	0.087	2.478e-05	-0.366725	a	c	0.2082	-0.0119	0.0084	0.1584	++--+-+----??+-++-+-??----++?-?+?-?-?-?+---	22.8	49269	33	0.178295
27	20:41012521	rs916329	outcome	A	G	0.3581	0.0712	2.001e-05	0.303728	a	g	0.3589	-0.0127	0.0068	0.05961	------++--+??---+++-??-+++++?-?-?+?-?-?---+	26.9	49269	33	0.072241
28	20:9962064	rs195780	outcome	A	G	0.5077	0.0735	3.307e-05	0.305276	a	g	0.4668	0.008	0.0078	0.3041	-+-++---+-+??+-++-++??-++-++?-?+?-?-?-?+-+-	19.4	49269	33	0.32673
29	2:105817357	rs59035810	outcome	T	C	0.2256	0.0799	3.827e-05	0.328872	t	c	0.1962	0.0083	0.009	0.352	++??--++++-??+---++-??-++-+-?+?+?+?+?+?---+	0	44902	31	0.374439
30	2:11297749	rs76082732	outcome	C	G	0.9803	0.3089	3.708e-05	-1.27439	c	g	0.9677	-0.0202	0.0267	0.4495	+-??-+-+?-+??--+++?+???+-+--?+?-?-?-?-?--+-	0	41046	28	0.470483
31	2:123845450	rs10496607	outcome	C	G	0.9732	0.1783	1.374e-05	0.775096	c	g	0.9401	-0.0024	0.0145	0.8688	+-??+-++--+??-+--+-+??+-----?+?-?+?-?-?++-+	2.9	44902	31	0.874744
32	2:151336842	rs1528429	outcome	A	G	0.2826	0.0702	3.824e-05	-0.289283	a	g	0.2888	-0.008	0.0075	0.2833	--??--+-+--??+++----??+++-++?+?+?-?-?+?-++-	14.6	44902	31	0.305878
33	2:159438129	rs3771620	outcome	T	C	0.4591	0.0647	2.516e-06	-0.304489	t	c	0.4982	-0.0095	0.0068	0.1617	-+??-+-+--+??-+-+++-??------?-?+?-?-?-?---+	32.4	44902	31	0.181734
34	2:16203326	rs57726666	outcome	A	G	0.9407	0.1341	2.236e-06	0.634193	a	g	0.9275	-0.0002	0.0137	0.9865	+-??-+-----??+++++++??--++-+?+?+?+?-?+?+---	0	44902	31	0.987117
35	2:213233169	rs34416516	outcome	A	G	0.0168	0.2258	1.374e-05	-0.981896	a	g	0.0321	0.0549	0.0204	0.007035	-+??++++-++??++-++++??++-+++?-?+?+?+?+?-+--	23.4	44902	31	0.0101104
36	2:225939875	rs73077883	outcome	A	G	0.0239	0.191	4.601e-05	-0.778487	a	g	0.036	-0.0012	0.0187	0.9471	+-??++-----??--+-+++??--+-+-?-?+?-?+?-?--+-	32.1	44902	31	0.949514
37	2:239338632	rs11885695	outcome	A	G	0.2024	0.0825	3.096e-05	0.343732	a	g	0.1794	-0.0014	0.0089	0.8738	--??-++----??++-+-++??--++-+?-?-?-?+?+?----	0	44902	31	0.879521
38	3:115415834	rs283386	outcome	A	G	0.858	0.1104	7.419e-06	-0.494624	a	g	0.8757	-0.0007	0.0106	0.9472	++++++-++++??+-++---??-+----?-?-?+?-?+?----	4.4	49269	33	0.949609
39	3:375243	rs6798289	outcome	T	C	0.8281	0.0811	3.207e-05	0.337186	t	c	0.8022	0.016	0.0082	0.05129	+-+++-+-+++??+-++++-??+++-+-?-?-?+?+?+?-+++	6	49269	33	0.0628874
40	3:49200137	rs1134043	outcome	T	G	0.1595	0.0897	1.106e-05	0.394337	t	g	0.1539	0.0113	0.0092	0.2205	+++++--+--+??+++-+--??--++++?-?-?-?-?-?+-+-	9.9	49269	33	0.242317
41	3:77665583	rs11706959	outcome	T	C	0.8416	0.0956	1.04e-05	-0.42129	t	c	0.8818	0.0058	0.0101	0.5641	++---++++-+??--+++-+??--+--+?+?-?-?-?+?--+-	21	49269	33	0.582039
42	3:78626606	rs76272804	outcome	A	G	0.2536	0.0762	1.896e-05	0.325844	a	g	0.2146	-0.0016	0.008	0.8372	++-----+--+??+--+0+-??--+++-?+?-?-?+?-?+--+	0.9	49269	33	0.844542
43	4:106991083	rs143330751	outcome	T	C	0.0232	0.2232	1.347e-05	-0.971539	t	c	0.0444	0.0249	0.0202	0.2186	+++???----+??-++++++??----+-?+?-?+?-?-?-+++	0	45589	30	0.240377
44	4:140908755	rs13136239	outcome	A	G	0.3012	0.0698	6.141e-06	-0.31567	a	g	0.3451	0.0044	0.007	0.5242	++-?+--+---??+-++++-??-+-+--?+?+?+?+?+?----	8.1	47314	32	0.543331
45	4:180312133	rs76252971	outcome	A	G	0.9709	0.2719	3.933e-05	-1.1178	a	g	0.9764	0.0077	0.0261	0.7672	+--?++-++++??+++---+???+----?+?+?+?+?+?+-+-	0	46283	31	0.777551
46	4:44235085	rs10031392	outcome	A	G	0.5397	0.0663	3.219e-05	-0.275753	a	g	0.5519	-0.0025	0.0068	0.7102	--+?++-+---??--+++--??++--+-?+?-?+?+?+?---+	0	47314	32	0.722883
47	5:36406618	rs34416917	outcome	A	G	0.1156	0.1026	7.488e-06	-0.459499	a	g	0.1391	0.0079	0.01	0.4275	--+--+---++??+++++-+??+--++-?-?+?+?-?+?++++	15.9	47985	33	0.448918
48	5:71028617	rs2676248	outcome	A	G	0.0183	0.2446	4.702e-05	-0.995605	a	g	0.0403	-0.0236	0.0187	0.2079	+-++-++-++-??+--++++??-++--+?-?-?+?+?+?----	19	47985	33	0.229435
49	6:123879922	rs2145737	outcome	T	C	0.6008	0.0671	6.845e-06	0.302029	t	c	0.5963	-0.0018	0.0069	0.7927	--++-++-+-+??-+----+??-+++-+?+?+?+?-?-?-+-+	33.9	49269	33	0.801971
50	6:158206364	rs6922614	outcome	T	C	0.9205	0.1255	4.408e-06	0.576276	t	c	0.8978	-0.0065	0.0114	0.5699	+-+-++++++-??---++-+??-+++--?-?-?+?-?-?--++	0.8	49269	33	0.587656
51	6:37698231	rs1810515	outcome	A	G	0.6965	0.0782	1.753e-05	-0.336032	a	g	0.756	-0.0017	0.008	0.8295	--+----+++-??--+++--??+---+-?+?+?+?-?+?+--+	0	49269	33	0.837179
52	6:52208510	rs545612	outcome	A	G	0.5113	0.0729	1.44e-05	-0.316082	a	g	0.5429	0.004	0.007	0.5733	-+------++-??+-+++++??-++--+?+?+?+?+?-?+-++	0	49269	33	0.590947
53	6:68604381	rs190326335	outcome	C	G	0.9186	0.1354	2.095e-05	0.575883	c	g	0.8913	0.008	0.0118	0.4999	+-+-+++++--??+-+++-+??---+++?+?-?-?+?+?-+-+	10.1	49269	33	0.519692
54	7:127074624	rs17869504	outcome	A	C	0.0673	0.1445	2.587e-05	0.607698	a	c	0.0538	-0.0142	0.0152	0.3492	-+---------??-+-+-++??+--+-+?-?-?+?-?-?--+-	0	49269	33	0.371661
55	7:154460260	rs13227549	outcome	T	C	0.5174	0.0705	4.396e-05	-0.288216	t	c	0.5579	-0.0006	0.0067	0.9315	+-+-+-+--+-??+-+---+??--++--?-?+?+?-?+?+++-	0	49269	33	0.934623
56	7:19137857	rs6964466	outcome	A	G	0.4138	0.0651	2.093e-05	0.277177	a	g	0.4303	0.0036	0.007	0.6094	--++--+++--??--++++-??--+++-?+?-?+?+?-?+--+	0	49269	33	0.625845
57	7:27567472	rs4719899	outcome	T	C	0.356	0.0703	1.117e-05	0.308954	t	c	0.3134	-0.01	0.0072	0.1634	-------+--+??-+-----??+--+-+?+?-?-?+?+?+-++	0	47772	33	0.183504
58	7:4467479	rs6975373	outcome	T	C	0.1056	0.1186	5.954e-06	0.537253	t	c	0.0998	-0.0045	0.0117	0.6987	+---+-+--+-??---+-++??++++--?-?-?+?-?-?-+--	27.3	49269	33	0.711838
59	8:11470573	rs2250556	outcome	T	C	0.7496	0.0822	1.763e-05	0.352978	t	c	0.7267	0.0104	0.0077	0.1769	+-+--++++++??+---+--??+++-++?+?-?-?+?-?+++-	40.8	49269	33	0.197517
60	8:133762175	rs2467978	outcome	C	G	0.2938	0.0697	2.295e-05	-0.295177	c	g	0.3378	-0.0038	0.0068	0.5772	+--++--+---??++-+--+??-++++-?-?+?-?-?-?----	14	49269	33	0.594722
61	8:23075678	rs4872086	outcome	A	T	0.3763	0.066	2.164e-05	-0.280243	a	t	0.4228	-0.0011	0.0068	0.8671	+-+-++--++-??+------??-++---?-?+?-?-?+?-+--	17.6	49269	33	0.87312
62	8:61880357	rs149314092	outcome	T	G	0.0211	0.287	4.484e-05	1.17109	t	g	0.0179	0.0324	0.0272	0.2341	+-+-++-+-++??--+-++-??-+-++-?-?+?+?-?+??--+	4	43717	32	0.256168
63	8:96958935	rs140121824	outcome	A	C	0.0245	0.3038	1.807e-06	1.45028	a	c	0.0238	-0.0517	0.0269	0.05453	-+---+-+-++??---+-+-??++---+?-?+?-?-?-?-+-+	5.3	49269	33	0.0665424
64	9:101672812	rs12379516	outcome	T	C	0.8457	0.0948	1.957e-05	-0.404665	t	c	0.8897	-0.0121	0.0121	0.3159	-++---+--++??---+-+-??+--++-?-?-?+?+?-?---+	0	49269	33	0.338521
65	9:117705472	rs34541637	outcome	T	C	0.1109	0.1276	2.719e-05	0.53544	t	c	0.1137	-0.0231	0.0133	0.08106	+---+-++---??-++-??-??--+---?+?+?+?-?+?-+--	30.2	44879	31	0.095942
66	9:89562354	rs7859734	outcome	T	C	0.3234	0.0699	7.341e-06	-0.313479	t	c	0.3634	0.0017	0.0069	0.8099	--++++-----??++++---??+-+++-?+?+?+?+?-?+-+-	0	49269	33	0.818431
67	9:9004839	rs62529159	outcome	T	G	0.052	0.1825	1.797e-05	0.782851	t	g	0.0483	-0.0143	0.017	0.3991	++--+--+--+??-+---+-??+-++-+?+?-?-?+?+?---+	20.4	49269	33	0.420993

## Sheet: STable1g
Supplementary Table 1g. Variants used as instruments for Mendelian Randomization analyses with normal range Hypothyrodism as the exposure and Borderline Personality Disorder(BPD) as Outcome
Hypothyrodism (Exposure)											BPD
MarkerName	SNP.x	gene.exposure	Effect_Allele	Other_allele	EAF	Beta	StdErr_Hypothyroidism	pval_Hypo	Chr	Pos	CHR	SNP.y	BP	A1	A2	FRQ_A_998	FRQ_U_1545	INFO	OR	SE	P	ngt	beta	Fstat
10:101283330	rs10748781	NKX2-3	C	A	0.45	0.0620354	0.00906169	7.59e-12	10	101283330	10	rs10748781	101283330	A	C	0.5961	0.5571	0.9541	1.178	0.066	0.01305	0	0.163818	6.16078
10:124189197	rs1045216	PLEKHA1	A	G	0.382	-0.0565704	0.00921479	8.34e-10	10	124189197	10	rs1045216	124189197	A	G	0.3722	0.3971	0.9395	0.8889	0.0675	0.08124	1	-0.117771	3.04415
10:6110875	rs7090530	.	C	A	0.354	-0.098716	0.00928024	2.05e-26	10	6110875	10	rs7090530	6110875	A	C	0.6121	0.5816	0.9913	1.0635	0.0653	0.3461	0	0.0615654	0.888887
10:63779871	rs71508903	ARID5B	T	C	0.181	0.131028	0.0112473	2.29e-31	10	63779871	10	rs71508903	63779871	T	C	0.1886	0.1955	0.8841	0.9624	0.0858	0.6553	0	-0.0383251	0.199523
10:64005582	rs34205992	RTKN2	T	TA	0.387	0.0685928	0.00924832	1.22e-13	10	64005582	10	chr10_64005582_I	64005582	I2	D	0.5561	0.5912	0.9852	0.9107	0.0648	0.1489	0	-0.0935417	2.08382
11:308290	rs1058900	IFITM2	T	C	0.462	0.0535408	0.00930132	8.62e-09	11	308290	11	rs1058900	308290	T	C	0.4461	0.4666	0.8374	0.8799	0.0694	0.06508	0	-0.127947	3.39892
11:35317712	rs10742340	SLC1A2	C	T	0.382	0.0788112	0.00924239	1.49e-17	11	35317712	11	rs10742340	35317712	T	C	0.5801	0.5857	0.9806	0.9965	0.0647	0.957	0	-0.00350614	0.00293663
11:93913036	rs12793348	PANX1	G	A	0.082	-0.102033	0.0174789	5.29e-09	11	93913036	11	rs12793348	93913036	A	G	0.9203	0.9159	0.9934	1.0591	0.1162	0.6211	1	0.0574195	0.244178
11:95311422	rs4409785	.	C	T	0.169	0.135405	0.0116945	5.28e-31	11	95311422	11	rs4409785	95311422	T	C	0.8342	0.8262	1.0054	0.9819	0.0844	0.8284	1	-0.0182658	0.0468374
12:103892941	rs12582330	C12orf42	G	T	0.314	0.0778865	0.0100209	7.73e-15	12	103892941	12	rs12582330	103892941	T	G	0.6984	0.7027	0.9297	1.0604	0.0721	0.4163	0	0.0586462	0.661621
12:111884608	rs3184504	SH2B3	T	C	0.392	0.206201	0.0090165	9.37e-116	12	111884608	12	rs3184504	111884608	T	C	0.5361	0.5269	1.0069	1.0808	0.0636	0.2221	1	0.0777015	1.4926
12:56477694	rs2271194	ERBB3	A	T	0.424	0.0610951	0.00911048	2e-11	12	56477694	12	rs2271194	56477694	A	T	0.3995	0.3985	1.0142	0.9773	0.0646	0.7222	0	-0.0229616	0.12634
12:9833524	rs3764022	CLEC2D	G	C	0.316	-0.098716	0.00968763	2.16e-24	12	9833524	12	rs3764022	9833524	C	G	0.6859	0.6715	1.0269	1.0464	0.0672	0.4997	1	0.0453557	0.455539
13:24786915	rs17364832	SPATA13	G	T	0.293	0.0989399	0.00992556	2.08e-23	13	24786915	13	rs17364832	24786915	T	G	0.7316	0.7167	0.9794	0.9991	0.0714	0.9904	0	-0.000900405	0.00015903
13:28604007	rs76428106	FLT3	C	T	0.014	0.379121	0.0372365	2.37e-24	13	28604007	13	rs76428106	28604007	T	C	0.9879	0.9878	0.5477	1.1134	0.3986	0.7876	0	0.107418	0.0726244
13:43047260	rs9533118	.	G	A	0.39	-0.0704225	0.00909788	9.91e-15	13	43047260	13	rs9533118	43047260	A	G	0.5346	0.5276	1.0188	1.0229	0.0627	0.7186	0	0.0226417	0.130402
14:68749927	rs3784099	RAD51B	A	G	0.287	-0.0661398	0.0100093	3.92e-11	14	68749927	14	rs3784099	68749927	A	G	0.2986	0.2994	0.9861	1.069	0.0697	0.3389	1	0.0667236	0.916418
14:98690394	rs1257920	.	A	T	0.492	-0.058689	0.00893955	5.24e-11	14	98690394	14	rs1257920	98690394	A	T	0.524	0.5197	1.0182	1.0223	0.0629	0.7259	0	0.022055	0.122945
15:38850330	rs7173565	RASGRP1	C	T	0.24	0.0880109	0.0102564	9.44e-18	15	38850330	15	rs7173565	38850330	T	C	0.7406	0.7493	0.9565	0.9476	0.0745	0.4698	0	-0.0538228	0.52194
16:50335074	rs78534766	ADCY7	A	C	0.011	0.381855	0.0493154	9.74e-15	16	50335074	16	rs78534766	50335074	A	C	0.0035	0.0049	0.9957	1.1205	0.4836	0.814	1	0.113775	0.0553505
16:67409180	rs8052655	LRRC36	A	G	0.042	0.120446	0.0215553	2.28e-08	16	67409180	16	rs8052655	67409180	A	G	0.0381	0.0379	1.036	1.0763	0.1622	0.6504	1	0.0735292	0.205503
17:45820723	rs11079788	TBX21	T	C	0.191	0.0852598	0.0107869	2.73e-15	17	45820723	17	rs11079788	45820723	T	C	0.2406	0.2368	1.011	0.9663	0.0741	0.6441	0	-0.0342809	0.214027
17:7240391	rs61759532	ACAP1	T	C	0.234	0.0843411	0.0105498	1.34e-15	17	7240391	17	rs61759532	7240391	T	C	0.1898	0.1892	0.84	0.978	0.0882	0.8006	0	-0.0222456	0.0636138
17:8841140	rs7218886	PIK3R5	G	T	0.146	-0.0790432	0.0126689	4.43e-10	17	8841140	17	rs7218886	8841140	T	G	0.8458	0.8452	0.9115	1.0325	0.0915	0.7264	0	0.031983	0.122179
18:12782849	rs6505765	PTPN2	G	C	0.354	0.0629748	0.00938031	1.85e-11	18	12782849	18	rs6505765	12782849	C	G	0.6692	0.6722	0.9917	0.973	0.0679	0.6873	0	-0.0273712	0.162498
18:23598160	rs607404	SS18	T	A	0.242	-0.0618754	0.0101279	1.03e-09	18	23598160	18	rs607404	23598160	A	T	0.6834	0.679	0.9702	1.1245	0.0694	0.09076	0	0.117338	2.85866
18:67531642	rs763361	CD226	T	C	0.496	0.0592119	0.00901522	5.09e-11	18	67531642	18	rs763361	67531642	T	C	0.481	0.4621	1.0101	1.1312	0.0633	0.05157	1	0.123279	3.7929
19:10463118	rs34536443	TYK2	C	G	0.044	-0.164875	0.0230397	8.34e-13	19	10463118	19	rs34536443	10463118	C	G	0.0496	0.0398	0.9826	1.2519	0.154	0.1447	1	0.224662	2.12823
19:50162909	rs7251	IRF3	G	C	0.326	-0.0640053	0.00967488	3.71e-11	19	50162909	19	rs7251	50162909	C	G	0.6916	0.6856	1.0328	1.0483	0.0674	0.4841	0	0.0471698	0.489788
1:108362169	rs371058848.rs78765971	VAV3	G	GAC	0.11	0.224742	0.0147903	3.8e-52	1	108362169	1	chr1_108362169_D	108362169	D	I3	0.0847	0.0788	1.006	1.0646	0.1153	0.5872	0	0.0625991	0.294766
1:114377568	rs2476601	PTPN22	A	G	0.128	0.365337	0.0135384	2.2e-160	1	114377568	1	rs2476601	114377568	A	G	0.1037	0.0984	0.9797	1.0142	0.1069	0.8947	1	0.0141001	0.0173977
1:156784982	rs926103	SH2D2A	T	C	0.332	0.0639133	0.00939004	1.01e-11	1	156784982	1	rs926103	156784982	T	C	0.3637	0.3583	0.9927	1.038	0.0664	0.5738	1	0.0372958	0.315488
1:167426424	rs1214598	CD247	A	G	0.413	0.0582689	0.00920959	2.49e-10	1	167426424	1	rs1214598	167426424	A	G	0.3602	0.3786	0.9691	0.8756	0.0669	0.04699	0	-0.132846	3.94316
1:200840467	rs12756886	GPR25	C	T	0.127	0.079735	0.0134546	3.07e-09	1	200840467	1	rs12756886	200840467	T	C	0.8828	0.9011	0.9799	0.8045	0.1023	0.03343	0	-0.217534	4.52173
1:236629134	rs12117927	EDARADD	A	C	0.464	0.0620354	0.0092507	1.96e-11	1	236629134	1	rs12117927	236629134	A	C	0.4736	0.4598	0.4689	1.0484	0.0936	0.6133	0	0.0472652	0.254995
1:2494330	rs2234167	TNFRSF14	A	G	0.169	0.0861777	0.0128645	2.1e-11	1	2494330	1	rs2234167	2494330	A	G	0.1368	0.1294	1.0359	1.2205	0.0909	0.02839	1	0.199261	4.80524
1:25351581	rs4320727	.	G	A	0.377	-0.058689	0.00933945	3.33e-10	1	25351581	1	rs4320727	25351581	A	G	0.6552	0.6537	0.9953	1.0284	0.0668	0.6749	0	0.0280042	0.175749
1:38377021	rs61776678	INPP5B	A	G	0.389	-0.058689	0.00916246	1.51e-10	1	38377021	1	rs61776678	38377021	A	G	0.4175	0.436	0.9323	0.9725	0.0665	0.6746	0	-0.0278852	0.175835
1:65429319	rs72922276	JAK1.RAVER2	A	G	0.124	-0.0910194	0.0146048	4.58e-10	1	65429319	1	rs72922276	65429319	A	G	0.098	0.0903	0.9531	1.1525	0.1112	0.2017	0	0.141933	1.62915
1:8497307	rs301802	RERE	T	A	0.409	0.0620354	0.00905665	7.44e-12	1	8497307	1	rs301802	8497307	A	T	0.5387	0.5407	0.9647	1.0121	0.065	0.8528	0	0.0120274	0.0342385
20:17859706	rs2745803	.	G	A	0.203	-0.080126	0.0113404	1.6e-12	20	17859706	20	rs2745803	17859706	A	G	0.8154	0.7799	0.6818	1.323	0.0971	0.003952	0	0.279902	8.30947
21:16798586	rs2823272	.	A	T	0.314	-0.0640053	0.00976972	5.72e-11	21	16798586	21	rs2823272	16798586	A	T	0.3141	0.297	0.9442	1.0238	0.0712	0.7413	0	0.0235212	0.109134
22:30521255	rs71198528.rs747888955	HORMAD2	C	CCAG	0.43	-0.0704225	0.00904009	6.74e-15	22	30521255	22	rs71198528	30521255	D	I4	0.4436	0.4276	0.9657	1.0603	0.0648	0.3666	0	0.0585519	0.816454
22:37581485	rs229527	C1QTNF6	A	C	0.397	0.103459	0.00905007	2.93e-30	22	37581485	22	rs229527	37581485	A	C	0.4113	0.4104	1.026	1.0085	0.0638	0.8939	1	0.00846408	0.0176002
2:12644736	rs1534430	.	T	C	0.388	-0.0855579	0.00928419	3.08e-20	2	12644736	2	rs1534430	12644736	T	C	0.3975	0.4203	1.0223	0.9384	0.0636	0.317	0	-0.063579	0.999339
2:1407628	rs11675342	TPO	T	C	0.436	0.0861777	0.00903133	1.4e-21	2	1407628	2	rs11675342	1407628	T	C	0.447	0.423	1.0208	1.0103	0.0632	0.8712	0	0.0102473	0.0262897
2:160552593	rs11898293	CD302	C	T	0.468	-0.0576291	0.00896648	1.28e-10	2	160552593	2	rs11898293	160552593	T	C	0.4852	0.4825	1.0009	1.0126	0.0637	0.8446	0	0.0125213	0.0386384
2:163124051	rs1990760	IFIH1	C	T	0.377	-0.071496	0.0092526	1.14e-14	2	163124051	2	rs1990760	163124051	T	C	0.6042	0.6061	1.0033	0.9397	0.0647	0.3359	1	-0.0621946	0.924053
2:163124637	rs35667974	IFIH1	C	T	0.017	-0.239527	0.0335093	8.84e-13	2	163124637	2	rs35667974	163124637	T	C	0.988	0.9809	1.0324	1.5172	0.2631	0.1132	1	0.416866	2.51045
2:191966452	rs7568275	STAT4	G	C	0.211	0.138892	0.0106217	4.52e-39	2	191966452	2	rs7568275	191966452	C	G	0.7799	0.7791	1.0007	1.0028	0.0767	0.971	0	0.00279609	0.00132896
2:204732714	rs231775	CTLA4	G	A	0.442	0.167208	0.00915503	1.59e-74	2	204732714	2	rs231775	204732714	A	G	0.6242	0.6317	1.0229	1.0491	0.0652	0.4629	1	0.0479327	0.540465
2:55872538	rs7594497	PNPT1	C	T	0.09	0.108854	0.0185123	4.1e-09	2	55872538	2	rs7594497	55872538	T	C	0.9514	0.9531	1.0021	1.0412	0.1486	0.7857	1	0.0403739	0.0738182
3:105935232	rs397746317.rs57512118	.	T	TA	0.211	0.0934903	0.0105416	7.35e-19	3	105935232	3	chr3_105935232_D	105935232	I2	D	0.766	0.7638	0.974	1.0409	0.076	0.5977	0	0.0400857	0.278197
3:108542960	rs111352680	TRAT1	A	G	0.285	-0.0640053	0.0102278	3.87e-10	3	108542960	3	rs111352680	108542960	A	G	0.2878	0.272	0.9133	1.0889	0.0737	0.2475	0	0.085168	1.33542
3:119221064	rs11714843	CD80.TIMMDC1	A	T	0.164	0.076961	0.0115326	2.53e-11	3	119221064	3	rs11714843	119221064	A	T	0.169	0.1761	0.931	1.017	0.0868	0.8464	0	0.0168571	0.0377161
3:121825197	rs2681417	CD86	G	A	0.07	0.0944007	0.0170869	3.33e-08	3	121825197	3	rs2681417	121825197	A	G	0.9218	0.9233	0.9769	0.984	0.1195	0.8923	1	-0.0161294	0.018218
3:12302462	rs9878908	.	C	T	0.202	0.0751075	0.0110323	9.9e-12	3	12302462	3	rs9878908	12302462	T	C	0.7971	0.7968	1.0051	0.9966	0.0785	0.9652	1	-0.00340579	0.00188234
3:188102104	rs13080163	LPP	T	G	0.379	0.119559	0.00931803	1.12e-37	3	188102104	3	rs13080163	188102104	T	G	0.4237	0.442	0.9191	0.9302	0.0666	0.2775	0	-0.0723557	1.18031
3:39320000	rs11720041	CX3CR1	T	C	0.203	0.0760347	0.0117491	9.65e-11	3	39320000	3	rs11720041	39320000	T	C	0.1734	0.1595	0.8757	1.0302	0.0909	0.7435	0	0.029753	0.107135
3:5015894	rs7428218	.	C	T	0.168	0.0788112	0.012747	6.31e-10	3	5015894	3	rs7428218	5015894	T	C	0.8726	0.8626	0.8976	1.2021	0.0995	0.06433	0	0.18407	3.42232
3:58183636	rs35677470	DNASE1L3	A	G	0.076	0.0925792	0.0160994	8.93e-09	3	58183636	3	rs35677470	58183636	A	G	0.0696	0.0673	0.9701	0.9782	0.1275	0.8629	1	-0.0220411	0.0298846
4:10716939	rs4293777	.	C	G	0.482	0.0806579	0.00896405	2.25e-19	4	10716939	4	rs4293777	10716939	C	G	0.4642	0.4361	0.9678	1.0778	0.0647	0.2472	0	0.0749219	1.34094
4:149634038	rs6535628	.	G	A	0.212	-0.127833	0.0112501	6.43e-30	4	149634038	4	rs6535628	149634038	A	G	0.8077	0.8052	0.9726	1.0066	0.0816	0.9359	0	0.00657832	0.00649904
4:187004074	rs3775291	TLR3	T	C	0.289	-0.0682788	0.0099536	6.86e-12	4	187004074	4	rs3775291	187004074	T	C	0.3026	0.2981	1.025	1.0014	0.0686	0.9835	1	0.00139902	0.000415911
4:26090375	rs7441808	.	G	A	0.261	0.0760347	0.00982129	9.84e-15	4	26090375	4	rs7441808	26090375	A	G	0.7276	0.7137	1.0202	1.0225	0.0701	0.751	0	0.0222506	0.100751
4:40291916	rs9683415	.	A	G	0.28	0.0601539	0.00959977	3.67e-10	4	40291916	4	rs9683415	40291916	A	G	0.3316	0.3319	0.6713	1.0267	0.082	0.7483	0	0.0263498	0.103259
5:102622453	rs1991797	C5orf30	T	G	0.301	-0.0640053	0.00972232	4.65e-11	5	102622453	5	rs1991797	102622453	T	G	0.3064	0.3074	0.9948	0.9311	0.0689	0.3002	0	-0.0713886	1.07354
5:110566360	rs114378220	CAMK4	T	C	0.07	0.115113	0.0172788	2.7e-11	5	110566360	5	rs114378220	110566360	T	C	0.0695	0.066	0.6982	1.136	0.1503	0.3963	0	0.127513	0.719769
5:133423495	rs244688	.	T	C	0.129	0.0998453	0.0134412	1.12e-13	5	133423495	5	rs244688	133423495	T	C	0.1535	0.1555	0.9334	0.9875	0.0907	0.8901	0	-0.0125788	0.0192337
5:35837234	rs12697352	.	A	G	0.387	-0.0629398	0.00952504	3.94e-11	5	35837234	5	rs12697352	35837234	A	G	0.3176	0.3164	0.9874	1.0184	0.0687	0.7909	0	0.0182328	0.0704355
5:76543768	rs6867654	PDE8B	A	G	0.363	0.064851	0.00928766	2.89e-12	5	76543768	5	rs6867654	76543768	A	G	0.4032	0.394	0.9731	1.1101	0.0659	0.113	0	0.10445	2.51216
6:112098896	rs7758816	FYN	C	T	0.477	-0.0555127	0.00903097	7.89e-10	6	112098896	6	rs7758816	112098896	T	C	0.545	0.5334	1.0287	0.9734	0.063	0.6692	0	-0.0269602	0.183132
6:136115507	rs9494389	.	C	T	0.302	0.0667236	0.00979231	9.54e-12	6	136115507	6	rs9494389	136115507	T	C	0.6623	0.698	0.9956	0.8483	0.0681	0.01568	0	-0.164521	5.83644
6:148514301	rs6914622	.	T	G	0.331	0.0834216	0.00953767	2.23e-18	6	148514301	6	rs6914622	148514301	T	G	0.2734	0.3048	0.8911	0.8614	0.0743	0.04451	0	-0.149196	4.03217
6:166047034	rs1079418	PDE10A	G	A	0.29	-0.058689	0.0099446	3.63e-09	6	166047034	6	rs1079418	166047034	A	G	0.6939	0.7034	0.98	0.9686	0.0694	0.6457	0	-0.0319036	0.211329
6:167370532	rs2757041	RNASET2	G	C	0.338	-0.12443	0.00972324	1.68e-37	6	167370532	6	rs2757041	167370532	C	G	0.6888	0.6807	0.9817	1.0592	0.0688	0.4031	0	0.0575139	0.698826
6:32605189	rs9272426	HLA-DQA1	G	A	0.401	0.273076	0.0091295	1.4e-196	6	32605189	6	rs9272426	32605189	A	G	0.5447	0.5642	0.9629	0.9195	0.0652	0.1981	0	-0.0839252	1.65688
6:35536195	rs6457834	FKBP5	C	A	0.293	-0.0704225	0.00978024	6.1e-13	6	35536195	6	rs6457834	35536195	A	C	0.6525	0.6598	0.92	0.9615	0.0695	0.5722	0	-0.0392607	0.319115
6:408079	rs1050976	IRF4	T	C	0.457	0.0685928	0.00899945	2.54e-14	6	408079	6	rs1050976	408079	T	C	0.4699	0.4784	1.0065	1.0296	0.0634	0.6452	0	0.0291704	0.211693
6:90990050	rs654537	BACH2	G	A	0.391	-0.126698	0.00933716	6.14e-42	6	90990050	6	rs654537	90990050	A	G	0.6086	0.6035	0.9985	1.0323	0.0649	0.6248	0	0.0317893	0.239924
7:100284913	rs221796	GIGYF1	C	G	0.102	-0.0888312	0.014427	7.42e-10	7	100284913	7	rs221796	100284913	C	G	0.1067	0.0942	0.9885	1.0305	0.1056	0.776	0	0.0300441	0.0809452
7:37409939	rs202157095	ELMO1	TGAAAAGG	T	0.12	0.0971267	0.0142985	1.11e-11	7	37409939	7	chr7_37409939_I	37409939	D	I8	0.8897	0.8835	0.9569	1.0597	0.1029	0.5732	0	0.0579858	0.317551
8:10280228	rs7831557	MSRA	G	A	0.447	-0.05975	0.00897589	2.83e-11	8	10280228	8	rs7831557	10280228	A	G	0.5228	0.5402	1.0146	0.9305	0.0628	0.2519	0	-0.0720332	1.31567
8:11440019	rs4841567	.	G	A	0.421	-0.0640053	0.00900802	1.24e-12	8	11440019	8	rs4841567	11440019	A	G	0.5525	0.5513	0.9858	0.9697	0.064	0.6302	0	-0.0307685	0.231129
8:128197088	rs2445610	.	G	A	0.378	-0.0747235	0.00934676	1.28e-15	8	128197088	8	rs2445610	128197088	A	G	0.65	0.6295	1.0176	1.071	0.0658	0.2972	0	0.0685928	1.08669
8:129157016	rs2111567	.	G	A	0.415	-0.0576291	0.00909941	2.4e-10	8	129157016	8	rs2111567	129157016	A	G	0.6085	0.5841	1.0193	1.0032	0.064	0.9601	0	0.00319489	0.00249202
8:129569371	rs1561924	.	A	G	0.135	-0.0844692	0.0137961	9.22e-10	8	129569371	8	rs1561924	129569371	A	G	0.1266	0.129	0.9843	1.0348	0.0956	0.7202	0	0.0342082	0.12804
8:133920518	rs2069556	TG	A	G	0.376	0.064851	0.0091545	1.42e-12	8	133920518	8	rs75865560	133920518	A	G	0.3442	0.3819	0.9972	0.8448	0.0664	0.0111	1	-0.168655	6.45155
8:134212652	rs13250295	WISP1	T	C	0.309	-0.0672087	0.00981466	7.51e-12	8	134212652	8	rs13250295	134212652	T	C	0.283	0.3023	0.9674	1.0071	0.0711	0.9207	0	0.00707491	0.00990155
8:8308044	rs2921071	.	C	A	0.45	-0.0855579	0.00902341	2.5e-21	8	8308044	8	rs2921071	8308044	A	C	0.5536	0.5569	0.9553	1.0089	0.0651	0.892	0	0.00886063	0.0185254
9:100546600	rs925489	.	C	T	0.351	-0.216913	0.00974334	8.54e-110	9	100546600	9	rs925489	100546600	T	C	0.6483	0.6602	1.0039	0.9481	0.0665	0.4231	1	-0.0532953	0.642295
9:21589041	rs2123340	.	G	A	0.363	0.0704585	0.00937881	5.79e-14	9	21589041	9	rs2123340	21589041	A	G	0.6339	0.6701	0.9547	0.8603	0.0682	0.02742	0	-0.150474	4.86805
9:5438435	rs911760	PLGRKT	A	C	0.243	0.076961	0.0112922	9.43e-12	9	5438435	9	rs911760	5438435	A	C	0.1875	0.1977	0.6961	0.9028	0.0969	0.2909	0	-0.102254	1.11356

## Sheet: STable2
Supplementary Table 2 . Results of the Mendelian Randomization (MR) analyses investigating the association between genetically predicted TSH and FT4 levels and Borderline personality disorder(BPD) using various MR methods.
		Exposure: TSH levels(Combined)					Exposure: FT4 levels
Outcome	Method	N instruments	β	SE	P		N instruments	β	SE	P
Traits: BPD	IVW	85	0.102659	0.154426	0.506191		30	-0.217446	0.274127	0.427643
	MR Egger	85	0.236632	0.347235	0.497467		30	-1.07168	0.609334	0.0895424
	WM	85	0.182221	0.2213	0.410274		30	-0.721326	0.335533	0.0315714
			1.19988
		Egger intercept	SE	P			Egger intercept	SE	P
	Pleitropic Effect	-0.00860938	0.0199618	0.667374			0.0641606	0.0411173	0.129891
	Steiger Directional Test	snp_r2.exposure	snp_r2.outcome	correct_causal_direction	steiger_pval		snp_r2.exposure	snp_r2.outcome	correct_causal_direction	steiger_pval
		0.0963032	0.0352044	TRUE	2.10018e-11		0.0409254	0.0172712	TRUE	0.000198525
	Fitting a Radial IVW model: TSH levels(Combined)						Fitting a Radial IVW model FT4 levels
		Estimate	Std.Error	t value	Pr(>|t|)			Estimate	Std.Error	t value	Pr(>|t|)
	Effect (Mod.2nd)	0.101324	0.152817	0.663039	0.507305		Effect (Mod.2nd)	-0.237301	0.26674	-0.889634	0.373663
	Iterative	0.101324	0.152817	0.663039	0.507305		Iterative	-0.237301	0.26674	-0.889634	0.373663
	Exact (FE)	0.103393	0.143584	0.720088	0.471471		Exact (FE)	-0.243041	0.214864	-1.13114	0.257997
	Exact (RE)	0.103147	0.150503	0.685352	0.494986		Exact (RE)	-0.241003	0.28094	-0.857844	0.39778
	Residual standard error: 1.064 on 85 degrees of freedom						Residual standard error: 1.241 on 30 degrees of freedom
	F-statistic: 0.44 on 1 and 85 DF, p-value: 0.509						F-statistic: 0.79 on 1 and 30 DF, p-value: 0.381
	Q-Statistic for heterogeneity: 96.28364 on 85 DF , p-value: 0.1893064						Q-Statistic for heterogeneity: 46.23637 on 30 DF , p-value: 0.02949837
	No significant outliers						No significant outliers
	Number of iterations = 2						Number of iterations = 2
	The first row of estimates corresponds to performing IVW with the desired weighting scheme a single time, whilst the second row shows the iterative results.						The first row of estimates corresponds to performing IVW with the desired weighting scheme a single time, whilst the second row shows the iterative results.
	The exact estimates correspond to the fixed-effects (FE) and random effects (RE) models.						The exact estimates correspond to the fixed-effects (FE) and random effects (RE) models.
	A high Q-statistic and low p-value can be indicative of pleiotropic SNPs contributing to observed heterogeneity in individual SNP effects.						A high Q-statistic and low p-value can be indicative of pleiotropic SNPs contributing to observed heterogeneity in individual SNP effects.
	Fitting a Radial MR Egger model: TSH levels(Combined)						Fitting a Radial MR Egger model :FT4 levels
		Estimate	Std. Error	t value	Pr(>|t|)			Estimate	Std. Error	t value	Pr(>|t|)
	(Intercept)	-0.0558107	0.287467	-0.194147	0.84653		(Intercept)	1.63197	0.527192	3.09559	0.00432604
	Wj	0.169387	0.382809	0.442485	0.659275		Wj	-2.09774	0.64591	-3.24773	0.00293663
							> egger.model$outliers
	Residual standard error: 1.07 on 84 degrees of freedom						[1] "No significant outliers"
	F-statistic: 0.2 on 1 and 84 DF, p-value: 0.659
	Q-Statistic for heterogeneity: 96.22256 on 84 DF , p-value: 0.1904757
	No significant outliers
MR PRESSO (TSH-Combined)
Main MR results
Exposure	MR analysis	Causal estimate	sd	T-stat	P-value
beta	Raw	0.102659	0.154426	0.664781	0.508012
beta	Outlier-corrected	NA	NA	NA	NA
MR PRESSO (TSH_HUNT-MGI-TOC)
Main MR results
Exposure	MR analysis	Causal estimate	sd	T-stat	P-value
beta	Raw	0.503425	0.386439	1.30273	0.204089
beta	Outlier-corrected	NA	NA	NA	NA
MR PRESSO (TSH_ThyroidOmicsConsortium)
Main MR results
Exposure	MR analysis	Causal estimate	sd	T-stat	P-value
beta	Raw	0.0472385	0.173609	0.272097	0.78653
beta	Outlier-corrected	NA	NA	NA	NA
MR PRESSO (FT4)
Main MR results
Exposure	MR analysis	Causal estimate	sd	T-stat	P-value
beta	Raw	-0.217446	0.274127	-0.793231	0.434086
beta	Outlier-corrected	NA	NA	NA	NA

## Sheet: STable3
Supplementary Table 3 Results of the Mendelian Randomization (MR) analyses and Radial MR investigating the association between genetically predicted hypothyroidism and Borderline personality disorder(BPD)
		Exposure: Hypothyroidism
Outcome	Method	N instruments	β	SE	P
Traits: BPD	IVW	86	0.0888716	0.0862878	0.303036
	MR Egger	86	0.140717	0.185023	0.449062
	WM	86	0.0972554	0.123154	0.4297
	Egger intercept	SE	P
Pleitropic Effect	-0.00595378	0.0187674	0.751849
	snp_r2.exposure	snp_r2.outcome	correct_causal_direction	steiger_pval
Steiger Directional Test	0.276917	0.0366774	TRUE	1.01568e-85
Fitting a Radial IVW model Hypothyroidism
	Estimate	Std.Error	t value	Pr(>|t|)
Effect (Mod.2nd)	0.0875831	0.0834432	1.04961	0.293896
Iterative	0.0875831	0.0834432	1.04961	0.293896
Exact (FE)	0.0886123	0.0793136	1.11724	0.263892
Exact (RE)	0.0885124	0.0735275	1.2038	0.231824
Residual standard error: 1.052 on 90 degrees of freedom
F-statistic: 1.1 on 1 and 90 DF, p-value: 0.297
Q-Statistic for heterogeneity: 99.61636 on 90 DF , p-value: 0.2290424
No significant outliers
Number of iterations = 2
The first row of estimates corresponds to performing IVW with the desired weighting scheme a single time, whilst the second row shows the iterative results.
The exact estimates correspond to the fixed-effects (FE) and random effects (RE) models.
A high Q-statistic and low p-value can be indicative of pleiotropic SNPs contributing to observed heterogeneity in individual SNP effects.
Fitting a Radial MR Egger model #Hypothyroidism
	Estimate	Std. Error	t value	Pr(>|t|)
(Intercept)	-0.0580658	0.242262	-0.239682	0.811128
Wj	0.126649	0.183311	0.690898	0.491428
Residual standard error: 1.058 on 89 degrees of freedom
F-statistic: 0.48 on 1 and 89 DF, p-value: 0.491
Q-Statistic for heterogeneity: 99.53665 on 89 DF , p-value: 0.2307278
No significant outliers
MR PRESSO
Main MR results
Exposure	MR analysis	Causal estimate	sd	T-stat	P-value
beta	Raw	0.0888716	0.0862878	1.02994	0.305958
beta	Outlier-corrected	NA	NA	NA	NA

## Sheet: STable4
Supplementary Table 4. Results of the Mendelian Randomization (MR) analyses investigating the association between genetically predicted TSH and and Borderline personality disorder(BPD) using various MR methods.
		Exposure: TSH levels (HUNT)				Exposure: TSH levels (HUNT with participants younger than 50 years old)				Exposure: TSH levels (HUNT with TSH within normal range)				Exposure: HUNT+MGI+ThyroidOmics meta-analysis
Outcome	Method	N instruments	β	SE	P	N instruments	β	SE	P	N instruments	β	SE	P	N instruments	β	SE	P
Traits: BPD	IVW	90	-0.093006	0.124915	0.45654	90	-0.0798817	0.119352	0.503308	90	-0.0953256	0.130024	0.463473	90	-0.118436	0.136464	0.385454
	MR Egger	90	-0.0546012	0.23471	0.816587	90	-0.0234923	0.214883	0.913193	90	0.0995456	0.243142	0.683231	90	0.0736044	0.286047	0.797536
	WM	90	-0.161361	0.189731	0.39506	90	-0.204097	0.182428	0.263234	90	-0.153833	0.195135	0.430497	90	-0.155623	0.205081	0.447949
MR PRESSO (TSH) (HUNT.)
Main MR results
Exposure	MR analysis	Causal estimate	sd	T-stat	P-value
beta	Raw	-0.093006	0.124915	-0.744557	0.458501
beta	Outlier-corrected	NA	NA	NA	NA
MR PRESSO TSH levels (HUNT with participants younger than 50 years old)
Main MR results
Exposure	MR analysis	Causal estimate	sd	T-stat	P-value
beta	Raw	-0.0798817	0.119352	-0.669293	0.505041
beta	Outlier-corrected	NA	NA	NA	NA
MR PRESSO (TSH) (HUNT with TSH within normal range)
Main MR results
Exposure	MR analysis	Causal estimate	sd	T-stat	P-value
beta	Raw	-0.0953256	0.130024	-0.73314	0.4654
beta	Outlier-corrected	NA	NA	NA	NA
MR PRESSO (HUNT+MGI+ThyroidOmics meta-analysis)
Main MR results
Exposure	MR analysis	Causal estimate	sd	T-stat	P-value
beta	Raw	-0.118436	0.136464	-0.867892	0.387788
beta	Outlier-corrected	NA	NA	NA	NA

[truncated: 4 more sheets: STable5, STable6, STable7, STable 8]
