# Supplementary material for: The role of thyroid function in borderline personality disorder and schizophrenia: a Mendelian Randomisation study
Source: Borderline Personal Disord Emot Dysregul. 2024 Feb 15;11:2. doi: 10.1186/s40479-024-00246-3 (PMC10868101; doi:10.1186/s40479-024-00246-3)
Supplement: Supplementary file 2 — Additional file 2. [file 40479_2024_246_MOESM2_ESM.xlsx]

## Sheet: STable1a
				Supplementary Table 1a Variants used as instruments for Mendelian Randomization analyses with normal range TSH levels as the exposure and Schzophrenia(EuroSCZ) as Outcome
TSH_Combined as exposures													SCZ
	MarkerName	Effect_TSH	StdErr_TSH	RSID	gene.exposure	Pval_TSH	samplesize.exposure	Effect_allele	Other_allele	EAF_TSH	Chr	Pos	CHROM	ID	POS	A1	A2	FCAS	FCON	IMPINFO	BETA	SE	PVAL	NCAS	NCON	NEFF
1	1:108357391	0.1044	0.0114	rs17020122	VAV3	5.32e-20	54288	T	C	0.0852	1	108357391	1	rs17020122	108357391	C	T	0.914	0.909	0.994	0.0390957	0.0152	0.01006	53386	77258	58749.1
2	1:19771438	0.0725	0.0065	rs12089835	CAPZB	1.27e-28	54288	T	C	0.3479	1	19771438	1	rs12089835	19771438	C	T	0.645	0.647	0.999	0.00669752	0.009	0.4573	53386	77258	58749.1
3	1:19843576	0.1112	0.0085	rs10917469	CAPZB	3.95e-39	54288	A	G	0.8439	1	19843576	1	rs10917469	19843576	A	G	0.845	0.848	0.997	-0.0231049	0.0119	0.05246	53386	77258	58749.1
4	1:218685055	0.04	0.007	rs2993047	C1orf143;MIR548F3	9.64e-08	53044	G	A	0.41	1	218685055	1	rs2993047	218685055	G	A	0.387	0.392	1	-0.00599795	0.0088	0.4996	53386	77258	58749.1
5	1:22513011	0.032	0.008	rs12743883	WNT4;MIR4418	1.59e-05	53044	G	A	0.591	1	22513011	1	rs12743883	22513011	A	G	0.401	0.399	0.969	0.00420116	0.0089	0.6356	53386	77258	58749.1
6	1:51451499	0.031	0.008	rs11583886	CDKN2C;MIR4421	0.000129236	53044	G	A	0.719	1	51451499	1	rs11583886	51451499	G	A	0.675	0.687	1.01	-0.0350988	0.0092	0.0001401	53386	77258	58749.1
7	1:61610049	0.1737	0.0147	rs334725	NFIA	2.45e-32	54288	A	G	0.952	1	61610049	1	rs334725	61610049	G	A	0.0445	0.0438	0.98	0.0101978	0.0211	0.6296	53386	77258	58749.1
8	1:68166425	0.028	0.007	rs12029562	GNG12	0.000160918	53044	G	A	0.475	1	68166425	1	rs12029562	68166425	G	A	0.465	0.463	0.998	0.0111971	0.0086	0.1925	53386	77258	58749.1
9	10:101283330	0.0467	0.0064	rs200574439	NKX2-3	3.69e-13	54288	C	A	0.424	10	101283330	10	rs10748781	101283330	C	A	0.423	0.423	0.963	-0.00989883	0.0089	0.265	53386	77258	58749.1
10	10:8682180	0.041	0.0066	rs11255790	GATA3	6.83e-10	54288	C	T	0.698	10	8682180	10	rs11255790	8682180	C	T	0.709	0.713	0.992	-0.0130042	0.0095	0.1704	53386	77258	58749.1
11	10:89849519	0.0395	0.0063	rs4933466	PTEN	5.13e-10	54288	A	G	0.6045	10	89849519	10	rs4933466	89849519	A	G	0.604	0.6	0.957	0.0116024	0.009	0.1962	53386	77258	58749.1
12	11:115045237	0.0397	0.0061	rs4445669	CADM1	5.76e-11	54288	C	T	0.5409	11	115045237	11	rs4445669	115045237	T	C	0.455	0.457	1	-0.00429923	0.0086	0.6219	53386	77258	58749.1
13	11:45228686	0.0667	0.0069	rs12284404	PRDM11	2.48e-22	54288	G	A	0.7267	11	45228686	11	rs12284404	45228686	G	A	0.73	0.723	0.999	0.0133998	0.0097	0.1641	53386	77258	58749.1
14	12:111884608	0.027	0.007	rs3184504	SH2B3	0.000235221	53044	T	C	0.478	12	111884608	12	rs3184504	111884608	T	C	0.483	0.483	0.968	0.0001	0.0088	0.989	53386	77258	58749.1
15	12:570840	0.049	0.008	rs7966590	B4GALNT3	1.26e-10	53044	A	G	0.544	12	570840	12	rs7966590	570840	G	A	0.421	0.424	0.931	-0.00670241	0.0091	0.4582	53386	77258	58749.1
16	12:69831694	0.024	0.008	rs10878986	YEATS4;FRS2	0.00156613	53044	T	C	0.619	12	69831694	12	rs10878986	69831694	T	C	0.637	0.635	0.971	0.00430074	0.0091	0.6327	53386	77258	58749.1
17	13:111191813	0.027	0.009	rs4393429	RAB20	0.00135421	53044	T	C	0.758	13	111191813	13	rs4393429	111191813	T	C	0.726	0.73	0.999	-0.0122042	0.0097	0.2078	53386	77258	58749.1
18	13:24782080	0.0439	0.0065	rs7329958	SPATA13	1.13e-11	54288	C	T	0.6518	13	24782080	13	rs7329958	24782080	T	C	0.343	0.349	0.987	-0.010697	0.0091	0.2407	53386	77258	58749.1
19	14:36536181	0.052	0.0062	rs398745	MBIP	3.97e-17	54288	C	A	0.4057	14	36536181	14	rs398745	36536181	A	C	0.59	0.589	0.998	0.0116024	0.0087	0.1836	53386	77258	58749.1
20	14:36713154	0.0346	0.0063	rs2254613	MBIP	3.44e-08	54288	G	T	0.4495	14	36713154	14	rs2254613	36713154	T	G	0.547	0.55	0.949	-0.00589735	0.0089	0.5044	53386	77258	58749.1
21	14:81490842	0.0846	0.0129	rs11159482	TSHR	6.3e-11	54288	T	C	0.0877	14	81490842	14	rs11159482	81490842	T	C	0.0642	0.0629	0.931	0.012304	0.0183	0.5012	53386	77258	58749.1
22	14:81594143	0.0539	0.0073	rs59334515	TSHR	1.1e-13	54288	C	T	0.7764	14	81594143	14	rs59334515	81594143	C	T	0.778	0.778	1	-0.0122042	0.0103	0.2398	53386	77258	58749.1
23	14:81619945	0.0624	0.0078	rs12893151	TSHR	1.02e-15	54288	C	A	0.784	14	81619945	14	rs12893151	81619945	C	A	0.778	0.782	0.967	-0.0199986	0.0106	0.05786	53386	77258	58749.1
24	14:93585331	0.0671	0.0077	rs8015085	ITPK1	2.45e-18	54288	A	G	0.2125	14	93585331	14	rs8015085	93585331	G	A	0.797	0.8	0.983	-0.00160128	0.0108	0.88	53386	77258	58749.1
25	15:36001394	0.071	0.019	rs74888443	DPH6-AS1	0.000133245	53044	T	C	0.046	15	36001394	15	rs74888443	36001394	C	T	0.944	0.948	0.958	-0.0551956	0.0196	0.004816	53386	77258	58749.1
26	15:49711185	0.0826	0.0069	rs17477923	FAM227B/FGF7	2.57e-33	54288	T	C	0.7355	15	49711185	15	rs17477923	49711185	T	C	0.741	0.741	0.996	-0.00920221	0.0098	0.3487	53386	77258	58749.1
27	15:49749735	0.045	0.0062	rs11639111	FAM227B/FGF7	3.6e-13	54288	T	C	0.4086	15	49749735	15	rs11639111	49749735	C	T	0.602	0.603	0.976	-0.00359646	0.0089	0.6866	53386	77258	58749.1
28	15:89113877	0.0614	0.0065	rs13329353	DET1	5.17e-21	54288	T	C	0.6775	15	89113877	15	rs13329353	89113877	T	C	0.674	0.676	0.996	-0.00749804	0.0092	0.4137	53386	77258	58749.1
29	16:14405428	0.0468	0.0063	rs30227	MIR365A	7.59e-14	54288	C	T	0.3885	16	14405428	16	rs30227	14405428	C	T	0.384	0.39	0.985	-0.0127003	0.0089	0.154	53386	77258	58749.1
30	16:4015313	0.049	0.0082	rs1045476	ADCY9	2.36e-09	54288	A	G	0.1771	16	4015313	16	rs1045476	4015313	A	G	0.176	0.175	0.973	-0.00559563	0.0115	0.6278	53386	77258	58749.1
31	16:79745487	0.0883	0.0065	rs17767491	MAF	3.35e-42	54288	A	G	0.6784	16	79745487	16	rs17767491	79745487	A	G	0.688	0.683	1	0.0127978	0.0093	0.166	53386	77258	58749.1
32	17:44762589	0.0452	0.0074	rs77819282	NSF	1.13e-09	54288	A	G	0.2371	17	44762589	17	rs199461	44762589	G	A	0.772	0.767	0.991	0.0513013	0.0103	5.95e-07	53386	77258	58749.1
33	17:47418178	0.025	0.008	rs35587648	ZNF652	0.000872881	53044	A	G	0.389	17	47418178	17	rs35587648	47418178	G	A	0.62	0.622	0.996	-0.00680309	0.0089	0.4448	53386	77258	58749.1
34	17:64208285	0.078	0.015	rs1801690	APOH	2.17e-07	53044	C	G	0.937	17	64208285	17	rs1801690	64208285	C	G	0.947	0.943	0.995	0.0384031	0.019	0.04308	53386	77258	58749.1
35	17:70121339	0.0546	0.0061	rs1042673	SOX9	3.57e-19	54288	G	A	0.4786	17	70121339	17	rs1042673	70121339	A	G	0.541	0.541	0.985	-0.0166986	0.0087	0.05567	53386	77258	58749.1
36	17:70369758	0.0351	0.0063	rs963384	SOX9	2.77e-08	54288	T	C	0.4644	17	70369758	17	rs963384	70369758	T	C	0.475	0.476	0.952	0.00019998	0.0088	0.9833	53386	77258	58749.1
37	19:2634823	0.037	0.01	rs72978712	GNG7	0.000302386	53044	C	T	0.175	19	2634823	19	rs72978712	2634823	T	C	0.787	0.788	0.786	0.0154993	0.0119	0.1944	53386	77258	58749.1
38	19:55772412	0.026	0.007	rs10421676	PPP6R1;HSPBP1	0.000381088	53044	G	A	0.569	19	55772412	19	rs10421676	55772412	A	G	0.388	0.392	0.948	0.00400198	0.0091	0.6568	53386	77258	58749.1
39	19:7222655	0.0532	0.0062	rs4804413	INSR	8.64e-18	54288	T	C	0.4371	19	7222655	19	rs4804413	7222655	C	T	0.574	0.572	1	0.00750179	0.0087	0.3855	53386	77258	58749.1
40	2:169554118	0.097	0.022	rs62174422	CERS6	9.49e-06	53044	T	G	0.97	2	169554118	2	rs62174422	169554118	T	G	0.963	0.962	0.978	0.0267977	0.023	0.2426	53386	77258	58749.1
41	2:217580413	0.0549	0.0084	rs16856540	IGFBP5	7.81e-11	54288	C	T	0.1619	2	217580413	2	rs16856540	217580413	T	C	0.845	0.847	0.984	-0.00190181	0.012	0.8771	53386	77258	58749.1
42	2:217625523	0.0818	0.0069	rs13015993	IGFBP5	4.52e-32	54288	A	G	0.7333	2	217625523	2	rs13015993	217625523	G	A	0.272	0.274	0.994	0.0134985	0.0097	0.1626	53386	77258	58749.1
43	2:218236786	0.0508	0.0079	rs6724073	DIRC3	1.35e-10	54288	T	C	0.7406	2	218236786	2	rs6724073	218236786	T	C	0.728	0.724	0.905	0.00699548	0.0102	0.4906	53386	77258	58749.1
44	2:242516105	0.026	0.011	rs6717283	BOK;THAP4	0.0164045	53044	G	A	0.127	2	242516105	2	rs6717283	242516105	A	G	0.849	0.856	0.993	-0.0145047	0.0122	0.2344	53386	77258	58749.1
45	2:25994220	0.078	0.019	rs6721104	ASXL2	3.76e-05	53044	C	A	0.039	2	25994220	2	rs6721104	25994220	A	C	0.967	0.968	0.999	-0.0170037	0.0244	0.484	53321	77197	58686.2
46	2:43644556	0.047	0.007	rs10186921	THADA	1.4e-10	53044	T	C	0.515	2	43644556	2	rs10186921	43644556	C	T	0.439	0.44	0.997	0.0140015	0.0087	0.1077	53386	77258	58749.1
47	20:22596879	0.0509	0.0073	rs1203944	FOXA2	2.42e-12	54288	C	T	0.7721	20	22596879	20	rs1203944	22596879	T	C	0.219	0.218	0.997	0.00239712	0.0104	0.8166	53386	77258	58749.1
48	20:6685377	0.022	0.008	rs6085658	CASC20;LINC01713	0.00445531	53044	C	T	0.605	20	6685377	20	rs6085658	6685377	C	T	0.596	0.592	0.955	0.0239021	0.009	0.007688	53386	77258	58749.1
49	22:31790014	0.021	0.008	rs5997969	LINC01521;DRG1	0.00772804	53044	T	C	0.342	22	31790014	22	rs5997969	31790014	T	C	0.337	0.336	0.989	0.0182033	0.0092	0.04702	53386	77258	58749.1
50	3:12239852	0.0463	0.007	rs1663070	SYN2	3.49e-11	54288	C	T	0.2583	3	12239852	3	rs1663070	12239852	C	T	0.252	0.248	0.994	0.0244975	0.0099	0.01361	53386	77258	58749.1
51	3:149220109	0.0338	0.0061	rs28502438	TM4SF4	3.7e-08	54288	T	C	0.5668	3	149220109	3	rs28502438	149220109	T	C	0.585	0.586	0.979	0.000299955	0.0088	0.9716	53386	77258	58749.1
52	3:185514088	0.0406	0.0066	rs13100823	IGF2BP2	6.76e-10	54288	C	T	0.6939	3	185514088	3	rs13100823	185514088	C	T	0.684	0.687	0.999	-0.00680309	0.0092	0.4604	53386	77258	58749.1
53	3:188072513	0.026	0.008	rs9865818	LPP	0.000692617	53044	A	G	0.575	3	188072513	3	rs9865818	188072513	A	G	0.561	0.567	0.922	-0.0122953	0.009	0.1724	53386	77258	58749.1
54	3:193916181	0.058	0.0076	rs59381142	HES1	1.7e-14	54288	G	A	0.757	3	193916181	3	rs59381142	193916181	G	A	0.767	0.764	0.944	0.0193025	0.0105	0.06547	53386	77258	58749.1
55	4:149587905	0.0419	0.0062	rs6535624	NR3C2	1.6e-11	54288	A	G	0.4409	4	149587905	4	rs6535624	149587905	G	A	0.561	0.558	0.99	0.00590255	0.0087	0.496	53386	77258	58749.1
56	4:149665602	0.115	0.0076	rs11732089	NR3C2	1.73e-51	54288	T	C	0.7961	4	149665602	4	rs11732089	149665602	T	C	0.811	0.81	0.996	0.0129952	0.011	0.2381	53386	77258	58749.1
57	5:58373418	0.05	0.017	rs77994712	PDE4D	0.00378241	53044	C	G	0.952	5	58373418	5	rs77994712	58373418	C	G	0.943	0.943	0.941	0.0202045	0.0191	0.2898	53386	77258	58749.1
58	5:76439961	0.0726	0.0118	rs62362610	PDE8B	7.73e-10	54288	C	G	0.083	5	76439961	5	rs62362610	76439961	G	C	0.915	0.912	0.945	0.0198026	0.0158	0.2084	53386	77258	58749.1
59	5:76488613	0.0457	0.0064	rs1119208	PDE8B	6.65e-13	54288	T	C	0.3666	5	76488613	5	rs1119208	76488613	C	T	0.638	0.638	0.992	0.00129916	0.009	0.887	53386	77258	58749.1
60	5:76495539	0.2	0.0322	rs139424329	PDE8B	5.14e-10	54288	G	A	0.986	5	76495539	5	rs139424329	76495539	G	A	0.988	0.987	0.931	0.0560967	0.0447	0.2089	41032	63893	46704.1
61	5:76532571	0.1435	0.0062	rs2127387	PDE8B	1.1e-117	54288	A	G	0.4087	5	76532571	5	rs2127387	76532571	G	A	0.607	0.606	0.997	0.00789872	0.0088	0.3717	53386	77258	58749.1
62	5:76554807	0.0697	0.0061	rs7702192	PDE8B	2.61e-30	54288	A	C	0.4723	5	76554807	5	rs7702192	76554807	C	A	0.527	0.523	1	0.00630011	0.0086	0.4613	53386	77258	58749.1
63	5:76652403	0.1237	0.0146	rs113974964	PDE8B	2.06e-17	54288	C	T	0.9534	5	76652403	5	rs113974964	76652403	C	T	0.955	0.953	0.995	0.000899595	0.0206	0.9658	53386	77258	58749.1
64	5:76660193	0.1556	0.0285	rs139149784	PDE8B	4.97e-08	54288	A	G	0.0271	5	76660193	5	rs139149784	76660193	G	A	0.983	0.982	0.843	0.0162965	0.0377	0.6658	47923	69283	52725.1
65	6:148521292	0.0444	0.0062	rs9497965	SASH1	9.81e-13	54288	T	C	0.4007	6	148521292	6	rs9497965	148521292	C	T	0.6	0.601	0.972	-0.00220242	0.0089	0.8055	53386	77258	58749.1
66	6:165973757	0.1049	0.0155	rs73022105	PDE10A	1.2e-11	54288	T	C	0.9548	6	165973757	6	rs73022105	165973757	T	C	0.956	0.956	0.957	-0.00389759	0.0216	0.8562	53322	76999	58646.5
67	6:166047034	0.1009	0.0066	rs1079418	PDE10A	8.23e-53	54288	A	G	0.6877	6	166047034	6	rs1079418	166047034	A	G	0.694	0.693	0.995	0.00939572	0.0094	0.3159	53386	77258	58749.1
68	6:168819800	0.04	0.008	rs751171	DACT2;SMOC2	3.75e-07	53044	C	T	0.338	6	168819800	6	rs751171	168819800	T	C	0.664	0.662	0.974	0.0001	0.0092	0.9952	53386	77258	58749.1
69	6:31108129	0.0571	0.0086	rs1265091	PSORS1C1	3.2e-11	54288	T	C	0.202	6	31108129	6	rs1265091	31108129	C	T	0.812	0.823	0.992	-0.0270013	0.0112	0.01564	53386	77258	58749.1
70	6:43805362	0.0919	0.0069	rs744103	VEGFA/LOC100132354	6.73e-41	54288	A	T	0.6909	6	43805362	6	rs744103	43805362	T	A	0.314	0.31	0.977	0.0166998	0.0094	0.07503	53386	77258	58749.1
71	6:43905037	0.0726	0.007	rs9381266	VEGFA/LOC100132354	1.84e-25	54288	T	C	0.7421	6	43905037	6	rs9381266	43905037	T	C	0.75	0.749	0.989	0.012304	0.01	0.218	53386	77258	58749.1
72	7:2329497	0.017	0.007	rs4719486	SNX8	0.020578	53044	G	A	0.583	7	2329497	7	rs4719486	2329497	G	A	0.599	0.589	0.968	0.0425038	0.0089	1.86e-06	53386	77258	58749.1
73	7:46753491	0.034	0.008	rs700750	LOC730338;TNS3	1.49e-05	53044	A	C	0.672	7	46753491	7	rs700750	46753491	C	A	0.373	0.367	1	0.0135971	0.0089	0.1254	53386	77258	58749.1
74	8:120112818	0.049	0.013	rs72682433	COLEC10	0.000135705	53044	C	T	0.089	8	120112818	8	rs72682433	120112818	T	C	0.89	0.892	0.993	-0.00300451	0.0139	0.8279	53386	77258	58749.1
75	8:133771635	0.1837	0.024	rs118039499	TG	1.99e-14	54288	A	C	0.9765	8	133771635	8	rs118039499	133771635	A	C	0.978	0.977	0.87	0.00639948	0.0327	0.846	48995	71563	54056.5
76	8:133951991	0.0415	0.0062	rs2739067	TG	2.43e-11	54288	G	A	0.402	8	133951991	8	rs2739067	133951991	G	A	0.392	0.386	0.995	0.00499749	0.0088	0.57	53386	77258	58749.1
77	8:23356964	0.0524	0.0084	rs56009477	SLC25A37	3.72e-10	54288	A	G	0.8383	8	23356964	8	rs56009477	23356964	A	G	0.85	0.848	0.996	0.020998	0.0121	0.08129	53386	77258	58749.1
78	8:32433013	0.0587	0.0076	rs2439301	NRG1	8.15e-15	54288	G	A	0.7669	8	32433013	8	rs2439301	32433013	A	G	0.229	0.23	0.951	0.00469894	0.0105	0.6553	53386	77258	58749.1
79	8:70365025	0.0402	0.0066	rs10957494	SULF1	1.1e-09	54288	G	A	0.3085	8	70365025	8	rs10957494	70365025	A	G	0.699	0.7	0.985	0.0199987	0.0095	0.03418	53386	77258	58749.1
80	9:127032607	0.039	0.007	rs1045774	NEK6	2.35e-07	53044	G	A	0.389	9	127032607	9	rs1045774	127032607	A	G	0.623	0.622	0.997	0.00539542	0.0089	0.543	53386	77258	58749.1
81	9:16214340	0.0393	0.0064	rs9298749	C9orf92	8.8e-10	54288	C	A	0.4122	9	16214340	9	rs9298749	16214340	A	C	0.605	0.605	0.966	-0.00339576	0.0089	0.7043	53386	77258	58749.1
82	9:4290544	0.0421	0.0061	rs10814915	GLIS3	5.06e-12	54288	T	C	0.4438	9	4290544	9	rs10814915	4290544	T	C	0.432	0.433	0.989	0.00259663	0.0087	0.7647	53386	77258	58749.1

## Sheet: STable1b
Supplementary Table 1b Variants used as instruments for Mendelian Randomization analyses with normal rangeTSH (HUNT-MGI-TOC) levels as the exposure and Schzophrenia(EuroSCZ) as Outcome
TSH_(TSH_HUNT-MGI-TOC) as exposures																SCZ
	MarkerName	Effect_TSH	StdErr_TSH	RSID	gene.exposure	se.exposure.y	Pval_TSH	samplesize.exposure	Effect_allele	Other_allele	beta.exposure.y	EAF_TSH	exposure	Chr	Pos	CHROM	ID	POS	A1	A2	FCAS	FCON	IMPINFO	BETA	SE	PVAL	NCAS	NCON	NEFF
1	1:218685055	0.04	0.007	rs2993047	C1orf143;MIR548F3	0.007	9.64e-08	53044	G	A	0.04	0.41	exposure	1	218685055	1	rs2993047	218685055	G	A	0.387	0.392	1	-0.00599795	0.0088	0.4996	53386	77258	58749.1
2	1:22513011	0.032	0.008	rs12743883	WNT4;MIR4418	0.008	1.59e-05	53044	G	A	0.032	0.591	exposure	1	22513011	1	rs12743883	22513011	A	G	0.401	0.399	0.969	0.00420116	0.0089	0.6356	53386	77258	58749.1
3	1:51451499	0.031	0.008	rs11583886	CDKN2C;MIR4421	0.008	0.000129236	53044	G	A	0.031	0.719	exposure	1	51451499	1	rs11583886	51451499	G	A	0.675	0.687	1.01	-0.0350988	0.0092	0.0001401	53386	77258	58749.1
4	1:68166425	0.028	0.007	rs12029562	GNG12	0.007	0.000160918	53044	G	A	0.028	0.475	exposure	1	68166425	1	rs12029562	68166425	G	A	0.465	0.463	0.998	0.0111971	0.0086	0.1925	53386	77258	58749.1
5	12:111884608	0.027	0.007	rs3184504	SH2B3	0.007	0.000235221	53044	T	C	0.027	0.478	exposure	12	111884608	12	rs3184504	111884608	T	C	0.483	0.483	0.968	0.0001	0.0088	0.989	53386	77258	58749.1
6	12:570840	0.049	0.008	rs7966590	B4GALNT3	0.008	1.26e-10	53044	A	G	0.049	0.544	exposure	12	570840	12	rs7966590	570840	G	A	0.421	0.424	0.931	-0.00670241	0.0091	0.4582	53386	77258	58749.1
7	12:69831694	0.024	0.008	rs10878986	YEATS4;FRS2	0.008	0.00156613	53044	T	C	0.024	0.619	exposure	12	69831694	12	rs10878986	69831694	T	C	0.637	0.635	0.971	0.00430074	0.0091	0.6327	53386	77258	58749.1
8	13:111191813	0.027	0.009	rs4393429	RAB20	0.009	0.00135421	53044	T	C	0.027	0.758	exposure	13	111191813	13	rs4393429	111191813	T	C	0.726	0.73	0.999	-0.0122042	0.0097	0.2078	53386	77258	58749.1
9	15:36001394	0.071	0.019	rs74888443	DPH6-AS1	0.019	0.000133245	53044	T	C	0.071	0.046	exposure	15	36001394	15	rs74888443	36001394	C	T	0.944	0.948	0.958	-0.0551956	0.0196	0.004816	53386	77258	58749.1
10	17:47418178	0.025	0.008	rs35587648	ZNF652	0.008	0.000872881	53044	A	G	0.025	0.389	exposure	17	47418178	17	rs35587648	47418178	G	A	0.62	0.622	0.996	-0.00680309	0.0089	0.4448	53386	77258	58749.1
11	17:64208285	0.078	0.015	rs1801690	APOH	0.015	2.17e-07	53044	C	G	0.078	0.937	exposure	17	64208285	17	rs1801690	64208285	C	G	0.947	0.943	0.995	0.0384031	0.019	0.04308	53386	77258	58749.1
12	19:2634823	0.037	0.01	rs72978712	GNG7	0.01	0.000302386	53044	C	T	0.037	0.175	exposure	19	2634823	19	rs72978712	2634823	T	C	0.787	0.788	0.786	0.0154993	0.0119	0.1944	53386	77258	58749.1
13	19:55772412	0.026	0.007	rs10421676	PPP6R1;HSPBP1	0.007	0.000381088	53044	G	A	0.026	0.569	exposure	19	55772412	19	rs10421676	55772412	A	G	0.388	0.392	0.948	0.00400198	0.0091	0.6568	53386	77258	58749.1
14	2:169554118	0.097	0.022	rs62174422	CERS6	0.022	9.49e-06	53044	T	G	0.097	0.97	exposure	2	169554118	2	rs62174422	169554118	T	G	0.963	0.962	0.978	0.0267977	0.023	0.2426	53386	77258	58749.1
15	2:242516105	0.026	0.011	rs6717283	BOK;THAP4	0.011	0.0164045	53044	G	A	0.026	0.127	exposure	2	242516105	2	rs6717283	242516105	A	G	0.849	0.856	0.993	-0.0145047	0.0122	0.2344	53386	77258	58749.1
16	2:25994220	0.078	0.019	rs6721104	ASXL2	0.019	3.76e-05	53044	C	A	0.078	0.039	exposure	2	25994220	2	rs6721104	25994220	A	C	0.967	0.968	0.999	-0.0170037	0.0244	0.484	53321	77197	58686.2
17	2:43644556	0.047	0.007	rs10186921	THADA	0.007	1.4e-10	53044	T	C	0.047	0.515	exposure	2	43644556	2	rs10186921	43644556	C	T	0.439	0.44	0.997	0.0140015	0.0087	0.1077	53386	77258	58749.1
18	20:6685377	0.022	0.008	rs6085658	CASC20;LINC01713	0.008	0.00445531	53044	C	T	0.022	0.605	exposure	20	6685377	20	rs6085658	6685377	C	T	0.596	0.592	0.955	0.0239021	0.009	0.007688	53386	77258	58749.1
19	22:31790014	0.021	0.008	rs5997969	LINC01521;DRG1	0.008	0.00772804	53044	T	C	0.021	0.342	exposure	22	31790014	22	rs5997969	31790014	T	C	0.337	0.336	0.989	0.0182033	0.0092	0.04702	53386	77258	58749.1
20	3:188072513	0.026	0.008	rs9865818	LPP	0.008	0.000692617	53044	A	G	0.026	0.575	exposure	3	188072513	3	rs9865818	188072513	A	G	0.561	0.567	0.922	-0.0122953	0.009	0.1724	53386	77258	58749.1
21	5:58373418	0.05	0.017	rs77994712	PDE4D	0.017	0.00378241	53044	C	G	0.05	0.952	exposure	5	58373418	5	rs77994712	58373418	C	G	0.943	0.943	0.941	0.0202045	0.0191	0.2898	53386	77258	58749.1
22	6:168819800	0.04	0.008	rs751171	DACT2;SMOC2	0.008	3.75e-07	53044	C	T	0.04	0.338	exposure	6	168819800	6	rs751171	168819800	T	C	0.664	0.662	0.974	0.0001	0.0092	0.9952	53386	77258	58749.1
23	7:2329497	0.017	0.007	rs4719486	SNX8	0.007	0.020578	53044	G	A	0.017	0.583	exposure	7	2329497	7	rs4719486	2329497	G	A	0.599	0.589	0.968	0.0425038	0.0089	1.86e-06	53386	77258	58749.1
24	7:46753491	0.034	0.008	rs700750	LOC730338;TNS3	0.008	1.49e-05	53044	A	C	0.034	0.672	exposure	7	46753491	7	rs700750	46753491	C	A	0.373	0.367	1	0.0135971	0.0089	0.1254	53386	77258	58749.1
25	8:120112818	0.049	0.013	rs72682433	COLEC10	0.013	0.000135705	53044	C	T	0.049	0.089	exposure	8	120112818	8	rs72682433	120112818	T	C	0.89	0.892	0.993	-0.00300451	0.0139	0.8279	53386	77258	58749.1
26	9:127032607	0.039	0.007	rs1045774	NEK6	0.007	2.35e-07	53044	G	A	0.039	0.389	exposure	9	127032607	9	rs1045774	127032607	A	G	0.623	0.622	0.997	0.00539542	0.0089	0.543	53386	77258	58749.1

## Sheet: STable1c
Supplementary Table 1c Variants used as instruments for Mendelian Randomization analyses with normal rangeTSH (ThyroidOmicsConsortium) levels as the exposure and and Schzophrenia(EuroSCZ) as Outcome
TSH_(TSH_ThyroidOmicsConsortium) as exposures												SCHZ
	MarkerName	Effect_TSH	StdErr_TSH	RSID	Pval_TSH	samplesize.exposure	Effect_allele	Other_allele	EAF_TSH	Chr	Pos	CHROM	ID	POS	A1	A2	FCAS	FCON	IMPINFO	BETA	SE	PVAL	NCAS	NCON	NEFF
1	1:108357391	0.1044	0.0114	rs17020122	5.32e-20	54288	T	C	0.0852	1	108357391	1	rs17020122	108357391	C	T	0.914	0.909	0.994	0.0390957	0.0152	0.01006	53386	77258	58749.1
2	1:19771438	0.0725	0.0065	rs12089835	1.27e-28	54288	T	C	0.3479	1	19771438	1	rs12089835	19771438	C	T	0.645	0.647	0.999	0.00669752	0.009	0.4573	53386	77258	58749.1
3	1:19843576	0.1112	0.0085	rs10917469	3.95e-39	54288	A	G	0.8439	1	19843576	1	rs10917469	19843576	A	G	0.845	0.848	0.997	-0.0231049	0.0119	0.05246	53386	77258	58749.1
4	1:61610049	0.1737	0.0147	rs334725	2.45e-32	54288	A	G	0.952	1	61610049	1	rs334725	61610049	G	A	0.0445	0.0438	0.98	0.0101978	0.0211	0.6296	53386	77258	58749.1
5	10:101283330	0.0467	0.0064	rs200574439	3.69e-13	54288	C	A	0.424	10	101283330	10	rs10748781	101283330	C	A	0.423	0.423	0.963	-0.00989883	0.0089	0.265	53386	77258	58749.1
6	10:8682180	0.041	0.0066	rs11255790	6.83e-10	54288	C	T	0.698	10	8682180	10	rs11255790	8682180	C	T	0.709	0.713	0.992	-0.0130042	0.0095	0.1704	53386	77258	58749.1
7	10:89849519	0.0395	0.0063	rs4933466	5.13e-10	54288	A	G	0.6045	10	89849519	10	rs4933466	89849519	A	G	0.604	0.6	0.957	0.0116024	0.009	0.1962	53386	77258	58749.1
8	11:115045237	0.0397	0.0061	rs4445669	5.76e-11	54288	C	T	0.5409	11	115045237	11	rs4445669	115045237	T	C	0.455	0.457	1	-0.00429923	0.0086	0.6219	53386	77258	58749.1
9	11:45228686	0.0667	0.0069	rs12284404	2.48e-22	54288	G	A	0.7267	11	45228686	11	rs12284404	45228686	G	A	0.73	0.723	0.999	0.0133998	0.0097	0.1641	53386	77258	58749.1
10	13:24782080	0.0439	0.0065	rs7329958	1.13e-11	54288	C	T	0.6518	13	24782080	13	rs7329958	24782080	T	C	0.343	0.349	0.987	-0.010697	0.0091	0.2407	53386	77258	58749.1
11	14:36536181	0.052	0.0062	rs398745	3.97e-17	54288	C	A	0.4057	14	36536181	14	rs398745	36536181	A	C	0.59	0.589	0.998	0.0116024	0.0087	0.1836	53386	77258	58749.1
12	14:36713154	0.0346	0.0063	rs2254613	3.44e-08	54288	G	T	0.4495	14	36713154	14	rs2254613	36713154	T	G	0.547	0.55	0.949	-0.00589735	0.0089	0.5044	53386	77258	58749.1
13	14:81490842	0.0846	0.0129	rs11159482	6.3e-11	54288	T	C	0.0877	14	81490842	14	rs11159482	81490842	T	C	0.0642	0.0629	0.931	0.012304	0.0183	0.5012	53386	77258	58749.1
14	14:81594143	0.0539	0.0073	rs59334515	1.1e-13	54288	C	T	0.7764	14	81594143	14	rs59334515	81594143	C	T	0.778	0.778	1	-0.0122042	0.0103	0.2398	53386	77258	58749.1
15	14:81619945	0.0624	0.0078	rs12893151	1.02e-15	54288	C	A	0.784	14	81619945	14	rs12893151	81619945	C	A	0.778	0.782	0.967	-0.0199986	0.0106	0.05786	53386	77258	58749.1
16	14:93585331	0.0671	0.0077	rs8015085	2.45e-18	54288	A	G	0.2125	14	93585331	14	rs8015085	93585331	G	A	0.797	0.8	0.983	-0.00160128	0.0108	0.88	53386	77258	58749.1
17	15:49711185	0.0826	0.0069	rs17477923	2.57e-33	54288	T	C	0.7355	15	49711185	15	rs17477923	49711185	T	C	0.741	0.741	0.996	-0.00920221	0.0098	0.3487	53386	77258	58749.1
18	15:49749735	0.045	0.0062	rs11639111	3.6e-13	54288	T	C	0.4086	15	49749735	15	rs11639111	49749735	C	T	0.602	0.603	0.976	-0.00359646	0.0089	0.6866	53386	77258	58749.1
19	15:89113877	0.0614	0.0065	rs13329353	5.17e-21	54288	T	C	0.6775	15	89113877	15	rs13329353	89113877	T	C	0.674	0.676	0.996	-0.00749804	0.0092	0.4137	53386	77258	58749.1
20	16:14405428	0.0468	0.0063	rs30227	7.59e-14	54288	C	T	0.3885	16	14405428	16	rs30227	14405428	C	T	0.384	0.39	0.985	-0.0127003	0.0089	0.154	53386	77258	58749.1
21	16:4015313	0.049	0.0082	rs1045476	2.36e-09	54288	A	G	0.1771	16	4015313	16	rs1045476	4015313	A	G	0.176	0.175	0.973	-0.00559563	0.0115	0.6278	53386	77258	58749.1
22	16:79745487	0.0883	0.0065	rs17767491	3.35e-42	54288	A	G	0.6784	16	79745487	16	rs17767491	79745487	A	G	0.688	0.683	1	0.0127978	0.0093	0.166	53386	77258	58749.1
23	17:44762589	0.0452	0.0074	rs77819282	1.13e-09	54288	A	G	0.2371	17	44762589	17	rs199461	44762589	G	A	0.772	0.767	0.991	0.0513013	0.0103	5.95e-07	53386	77258	58749.1
24	17:70121339	0.0546	0.0061	rs1042673	3.57e-19	54288	G	A	0.4786	17	70121339	17	rs1042673	70121339	A	G	0.541	0.541	0.985	-0.0166986	0.0087	0.05567	53386	77258	58749.1
25	17:70369758	0.0351	0.0063	rs963384	2.77e-08	54288	T	C	0.4644	17	70369758	17	rs963384	70369758	T	C	0.475	0.476	0.952	0.00019998	0.0088	0.9833	53386	77258	58749.1
26	19:7222655	0.0532	0.0062	rs4804413	8.64e-18	54288	T	C	0.4371	19	7222655	19	rs4804413	7222655	C	T	0.574	0.572	1	0.00750179	0.0087	0.3855	53386	77258	58749.1
27	2:217580413	0.0549	0.0084	rs16856540	7.81e-11	54288	C	T	0.1619	2	217580413	2	rs16856540	217580413	T	C	0.845	0.847	0.984	-0.00190181	0.012	0.8771	53386	77258	58749.1
28	2:217625523	0.0818	0.0069	rs13015993	4.52e-32	54288	A	G	0.7333	2	217625523	2	rs13015993	217625523	G	A	0.272	0.274	0.994	0.0134985	0.0097	0.1626	53386	77258	58749.1
29	2:218236786	0.0508	0.0079	rs6724073	1.35e-10	54288	T	C	0.7406	2	218236786	2	rs6724073	218236786	T	C	0.728	0.724	0.905	0.00699548	0.0102	0.4906	53386	77258	58749.1
30	20:22596879	0.0509	0.0073	rs1203944	2.42e-12	54288	C	T	0.7721	20	22596879	20	rs1203944	22596879	T	C	0.219	0.218	0.997	0.00239712	0.0104	0.8166	53386	77258	58749.1
31	3:12239852	0.0463	0.007	rs1663070	3.49e-11	54288	C	T	0.2583	3	12239852	3	rs1663070	12239852	C	T	0.252	0.248	0.994	0.0244975	0.0099	0.01361	53386	77258	58749.1
32	3:149220109	0.0338	0.0061	rs28502438	3.7e-08	54288	T	C	0.5668	3	149220109	3	rs28502438	149220109	T	C	0.585	0.586	0.979	0.000299955	0.0088	0.9716	53386	77258	58749.1
33	3:185514088	0.0406	0.0066	rs13100823	6.76e-10	54288	C	T	0.6939	3	185514088	3	rs13100823	185514088	C	T	0.684	0.687	0.999	-0.00680309	0.0092	0.4604	53386	77258	58749.1
34	3:193916181	0.058	0.0076	rs59381142	1.7e-14	54288	G	A	0.757	3	193916181	3	rs59381142	193916181	G	A	0.767	0.764	0.944	0.0193025	0.0105	0.06547	53386	77258	58749.1
35	4:149587905	0.0419	0.0062	rs6535624	1.6e-11	54288	A	G	0.4409	4	149587905	4	rs6535624	149587905	G	A	0.561	0.558	0.99	0.00590255	0.0087	0.496	53386	77258	58749.1
36	4:149665602	0.115	0.0076	rs11732089	1.73e-51	54288	T	C	0.7961	4	149665602	4	rs11732089	149665602	T	C	0.811	0.81	0.996	0.0129952	0.011	0.2381	53386	77258	58749.1
37	5:76439961	0.0726	0.0118	rs62362610	7.73e-10	54288	C	G	0.083	5	76439961	5	rs62362610	76439961	G	C	0.915	0.912	0.945	0.0198026	0.0158	0.2084	53386	77258	58749.1
38	5:76488613	0.0457	0.0064	rs1119208	6.65e-13	54288	T	C	0.3666	5	76488613	5	rs1119208	76488613	C	T	0.638	0.638	0.992	0.00129916	0.009	0.887	53386	77258	58749.1
39	5:76495539	0.2	0.0322	rs139424329	5.14e-10	54288	G	A	0.986	5	76495539	5	rs139424329	76495539	G	A	0.988	0.987	0.931	0.0560967	0.0447	0.2089	41032	63893	46704.1
40	5:76532571	0.1435	0.0062	rs2127387	1.1e-117	54288	A	G	0.4087	5	76532571	5	rs2127387	76532571	G	A	0.607	0.606	0.997	0.00789872	0.0088	0.3717	53386	77258	58749.1
41	5:76554807	0.0697	0.0061	rs7702192	2.61e-30	54288	A	C	0.4723	5	76554807	5	rs7702192	76554807	C	A	0.527	0.523	1	0.00630011	0.0086	0.4613	53386	77258	58749.1
42	5:76652403	0.1237	0.0146	rs113974964	2.06e-17	54288	C	T	0.9534	5	76652403	5	rs113974964	76652403	C	T	0.955	0.953	0.995	0.000899595	0.0206	0.9658	53386	77258	58749.1
43	5:76660193	0.1556	0.0285	rs139149784	4.97e-08	54288	A	G	0.0271	5	76660193	5	rs139149784	76660193	G	A	0.983	0.982	0.843	0.0162965	0.0377	0.6658	47923	69283	52725.1
44	6:148521292	0.0444	0.0062	rs9497965	9.81e-13	54288	T	C	0.4007	6	148521292	6	rs9497965	148521292	C	T	0.6	0.601	0.972	-0.00220242	0.0089	0.8055	53386	77258	58749.1
45	6:165973757	0.1049	0.0155	rs73022105	1.2e-11	54288	T	C	0.9548	6	165973757	6	rs73022105	165973757	T	C	0.956	0.956	0.957	-0.00389759	0.0216	0.8562	53322	76999	58646.5
46	6:166047034	0.1009	0.0066	rs1079418	8.23e-53	54288	A	G	0.6877	6	166047034	6	rs1079418	166047034	A	G	0.694	0.693	0.995	0.00939572	0.0094	0.3159	53386	77258	58749.1
47	6:31108129	0.0571	0.0086	rs1265091	3.2e-11	54288	T	C	0.202	6	31108129	6	rs1265091	31108129	C	T	0.812	0.823	0.992	-0.0270013	0.0112	0.01564	53386	77258	58749.1
48	6:43805362	0.0919	0.0069	rs744103	6.73e-41	54288	A	T	0.6909	6	43805362	6	rs744103	43805362	T	A	0.314	0.31	0.977	0.0166998	0.0094	0.07503	53386	77258	58749.1
49	6:43905037	0.0726	0.007	rs9381266	1.84e-25	54288	T	C	0.7421	6	43905037	6	rs9381266	43905037	T	C	0.75	0.749	0.989	0.012304	0.01	0.218	53386	77258	58749.1
50	8:133771635	0.1837	0.024	rs118039499	1.99e-14	54288	A	C	0.9765	8	133771635	8	rs118039499	133771635	A	C	0.978	0.977	0.87	0.00639948	0.0327	0.846	48995	71563	54056.5
51	8:133951991	0.0415	0.0062	rs2739067	2.43e-11	54288	G	A	0.402	8	133951991	8	rs2739067	133951991	G	A	0.392	0.386	0.995	0.00499749	0.0088	0.57	53386	77258	58749.1
52	8:23356964	0.0524	0.0084	rs56009477	3.72e-10	54288	A	G	0.8383	8	23356964	8	rs56009477	23356964	A	G	0.85	0.848	0.996	0.020998	0.0121	0.08129	53386	77258	58749.1
53	8:32433013	0.0587	0.0076	rs2439301	8.15e-15	54288	G	A	0.7669	8	32433013	8	rs2439301	32433013	A	G	0.229	0.23	0.951	0.00469894	0.0105	0.6553	53386	77258	58749.1
54	8:70365025	0.0402	0.0066	rs10957494	1.1e-09	54288	G	A	0.3085	8	70365025	8	rs10957494	70365025	A	G	0.699	0.7	0.985	0.0199987	0.0095	0.03418	53386	77258	58749.1
55	9:16214340	0.0393	0.0064	rs9298749	8.8e-10	54288	C	A	0.4122	9	16214340	9	rs9298749	16214340	A	C	0.605	0.605	0.966	-0.00339576	0.0089	0.7043	53386	77258	58749.1
56	9:4290544	0.0421	0.0061	rs10814915	5.06e-12	54288	T	C	0.4438	9	4290544	9	rs10814915	4290544	T	C	0.432	0.433	0.989	0.00259663	0.0087	0.7647	53386	77258	58749.1

## Sheet: STable1d
Supplementary Table 1d Variants used as instruments for Mendelian Randomization analyses FT4 levels as the exposure and and Schzophrenia(EuroSCZ) as Outcome
FT4 as exposure												SCHZ
	MarkerName	Effect_ft4	StdErr_ft4	RSID	samplesize.exposure	samplesize.exposure	Effect_allele	Other_allele	EAF_FT4	Chr	Pos	CHROM	ID	POS	A1	A2	FCAS	FCON	IMPINFO	BETA	SE	PVAL	NCAS	NCON	NEFF
1	1:54252139	0.181	0.032	rs145019385	1.1e-08	49269	T	C	0.981	1	54252139	1	rs145019385	54252139	T	C	0.973	0.973	0.756	-0.0251024	0.0309	0.4155	52841	75249	57900.3
2	1:54369674	0.115	0.017	rs12033572	1.4e-11	49269	C	G	0.045	1	54369674	1	rs12033572	54369674	G	C	0.958	0.959	0.941	-0.011597	0.0223	0.603	53200	76329	58439.2
3	1:54375570	0.139	0.007	rs2235544	4.2e-101	49269	A	C	0.522	1	54375570	1	rs2235544	54375570	C	A	0.482	0.485	0.957	-0.0127003	0.0088	0.1504	53386	77258	58749.1
4	1:54578401	0.058	0.007	rs954878*	4.8e-19	49269	G	A	0.554	1	54578401	1	rs954878	54578401	G	A	0.558	0.556	0.985	0.00550482	0.0087	0.5319	53386	77258	58749.1
5	12:21331549	0.051	0.009	rs4149056	1.3e-08	49269	C	T	0.157	12	21331549	12	rs4149056	21331549	T	C	0.838	0.836	1.01	0.0183015	0.0116	0.1152	53386	77258	58749.1
6	14:101852075	0.047	0.008	rs12323871	1.4e-08	49269	C	T	0.183	14	101852075	14	rs12323871	101852075	C	T	0.183	0.183	0.997	0.00890027	0.0111	0.4223	53386	77258	58749.1
7	14:101998443	0.058	0.007	rs11626434	4.1e-17	49269	C	G	0.359	14	101998443	14	rs11626434	101998443	G	C	0.634	0.63	0.967	0.012304	0.0091	0.1771	53386	77258	58749.1
8	14:80464293	0.22	0.04	rs150816132	3.5e-08	49269	G	A	0.989	14	80464293	14	rs150816132	80464293	G	A	0.988	0.988	0.92	0.0226026	0.0481	0.6388	38942	58571	43814.1
9	14:80534869	0.038	0.007	rs978055	1.1e-08	49269	A	T	0.378	14	80534869	14	rs978055	80534869	T	A	0.621	0.62	0.991	-0.00060018	0.0089	0.9494	53386	77258	58749.1
10	14:80669580	0.054	0.007	rs225014	1.8e-15	49269	T	C	0.64	14	80669580	14	rs225014	80669580	T	C	0.643	0.643	0.997	-0.00359646	0.009	0.6873	53386	77258	58749.1
11	15:63873658	0.041	0.007	rs12907106	3.7e-08	49269	G	C	0.733	15	63873658	15	rs12907106	63873658	C	G	0.277	0.278	0.995	-0.0152964	0.0096	0.1122	53386	77258	58749.1
12	16:12703395	0.052	0.009	rs8063103	1.6e-08	49269	G	C	0.149	16	12703395	16	rs8063103	12703395	C	G	0.855	0.856	0.984	-0.00190181	0.0123	0.8755	53386	77258	58749.1
13	18:29173795	0.042	0.007	rs1080094	4.1e-10	49269	G	A	0.397	18	29173795	18	rs1080094	29173795	A	G	0.611	0.616	0.993	-0.0113036	0.0089	0.2037	53386	77258	58749.1
14	18:29306737	0.2	0.022	rs113107469	1e-19	49269	T	C	0.029	18	29306737	18	rs113107469	29306737	C	T	0.97	0.971	0.939	-0.0505988	0.0263	0.05389	52493	75664	57604.4
15	18:57914644	0.106	0.019	rs56069042	1.2e-08	49269	A	G	0.96	18	57914644	18	rs56069042	57914644	A	G	0.968	0.967	0.873	-0.00690378	0.026	0.7917	53386	77258	58749.1
16	2:135632981	0.041	0.007	rs4954192	8.4e-09	49269	C	T	0.565	2	135632981	2	rs4954192	135632981	C	T	0.563	0.581	0.969	-0.0170953	0.0091	0.06117	53386	77258	58749.1
17	3:181718601	0.059	0.009	rs6785807	2.5e-10	49269	G	A	0.847	3	181718601	3	rs6785807	181718601	G	A	0.832	0.833	0.967	-0.024098	0.0117	0.03949	53386	77258	58749.1
18	4:170992760	0.117	0.011	rs6854291	1.3e-24	49269	A	G	0.097	4	170992760	4	rs6854291	170992760	G	A	0.907	0.907	0.985	0.00760104	0.0149	0.6098	53386	77258	58749.1
19	6:100620931	0.073	0.008	rs17185536	1.9e-19	49269	T	C	0.239	6	100620931	6	rs17185536	100620931	C	T	0.765	0.762	0.953	0.0247024	0.0104	0.01734	53386	77258	58749.1
20	6:19381386	0.046	0.007	rs10946313	2.3e-11	49269	T	C	0.633	6	19381386	6	rs10946313	19381386	T	C	0.635	0.632	0.992	0.0036035	0.009	0.6887	53386	77258	58749.1
21	6:25777481	0.051	0.007	rs9356988	3.6e-12	49269	G	A	0.727	6	25777481	6	rs9356988	25777481	G	A	0.72	0.724	1	-0.0234017	0.0096	0.01499	53386	77258	58749.1
22	8:61212179	0.061	0.01	rs67583169	1e-10	49269	C	G	0.866	8	61212179	8	rs67583169	61212179	C	G	0.849	0.855	1	-0.0302015	0.0122	0.0132	53386	77258	58749.1
23	9:100552559	0.078	0.007	rs10739496	4.2e-30	49269	T	C	0.664	9	100552559	9	rs10739496	100552559	C	T	0.331	0.334	1	-0.0075988	0.0091	0.4062	53386	77258	58749.1
24	9:100739117	0.04	0.007	rs10984606	1.2e-09	49269	G	T	0.498	9	100739117	9	rs10984606	100739117	T	G	0.496	0.491	0.995	0.0281014	0.0086	0.001108	53386	77258	58749.1
25	9:127015440	0.048	0.007	rs10818937	1.3e-11	49269	C	T	0.686	9	127015440	9	rs10818937	127015440	C	T	0.689	0.687	0.99	0.00799793	0.0093	0.3921	53386	77258	58749.1
26	9:139092679	0.104	0.008	rs4842131	7.7e-44	49269	C	T	0.55	9	139092679	9	rs4842131	139092679	T	C	0.436	0.442	0.907	-0.0212032	0.0091	0.02005	53238	77025	58568.1
27	9:139122363	0.044	0.008	rs55679545	8.4e-09	49269	A	G	0.274	9	139122363	9	rs55679545	139122363	G	A	0.722	0.72	0.979	0.0141001	0.0097	0.1471	53386	77258	58749.1
28	9:4223660	0.05	0.009	rs10119187	4.1e-09	49269	T	C	0.814	9	4223660	9	rs10119187	4223660	T	C	0.818	0.82	0.983	0.00720399	0.0113	0.5255	53386	77258	58749.1

## Sheet: STable1e
Supplementary Table 1e Variants used as instruments for Mendelian Randomization analyses with Hypothyrodism as the exposure and Schrizophenia (EuroSCZ) as outcome
Hypothyrodism as exposure												SCZ as outcome
	MarkerName	Effect_hypothyrodism	StdErr_Hypothyrodism	SNP	Pval_Hypothyrodism	samplesize.exposure	Effect_allele	Other_allele	EAF_Hypothyroidism	Chr	Pos	CHROM	ID	POS	A1	A2	FCAS	FCON	IMPINFO	BETA	SE	PVAL	NCAS	NCON	NEFF
1	1:114377568	0.365337	0.0135384	rs2476601	2.2e-160	30234	A	G	0.128	1	114377568	1	rs2476601	114377568	A	G	0.0968	0.0974	0.978	0.026603	0.0147	0.07073	53386	77258	58749.1
2	1:156784982	0.0639133	0.00939004	rs926103	1.01e-11	30234	T	C	0.332	1	156784982	1	rs926103	156784982	T	C	0.356	0.355	0.986	0.00909848	0.009	0.3125	53386	77258	58749.1
3	1:167426424	0.0582689	0.00920959	rs1214598	2.49e-10	30234	A	G	0.413	1	167426424	1	rs1214598	167426424	G	A	0.633	0.638	0.982	-0.00500249	0.009	0.5773	53386	77258	58749.1
4	1:200840467	0.079735	0.0134546	rs12756886	3.07e-09	30234	C	T	0.127	1	200840467	1	rs12756886	200840467	T	C	0.886	0.889	0.984	-0.0377019	0.0137	0.006022	53386	77258	58749.1
5	1:236629134	0.0620354	0.0092507	rs12117927	1.96e-11	30234	A	C	0.464	1	236629134	1	rs12117927	236629134	C	A	0.513	0.513	0.672	0.0134985	0.0105	0.1998	53386	77258	58749.1
6	1:2494330	0.0861777	0.0128645	rs2234167	2.1e-11	30234	A	G	0.169	1	2494330	1	rs2234167	2494330	G	A	0.862	0.86	0.986	0.0349037	0.0125	0.005416	53386	77258	58749.1
7	1:25351581	0.058689	0.00933945	rs4320727	3.33e-10	30234	A	G	0.623	1	25351581	1	rs4320727	25351581	G	A	0.372	0.37	0.982	0.000699755	0.009	0.9369	53386	77258	58749.1
8	1:38377021	0.058689	0.00916246	rs61776678	1.51e-10	30234	G	A	0.611	1	38377021	1	rs61776678	38377021	G	A	0.589	0.593	0.936	-0.0102019	0.009	0.2619	53386	77258	58749.1
9	1:65429319	0.0910194	0.0146048	rs72922276	4.58e-10	30234	G	A	0.876	1	65429319	1	rs72922276	65429319	G	A	0.901	0.901	0.98	-0.0258	0.0145	0.0754	53386	77258	58749.1
10	10:101283330	0.0620354	0.00906169	rs10748781	7.59e-12	30234	C	A	0.45	10	101283330	10	rs10748781	101283330	C	A	0.423	0.423	0.963	-0.00989883	0.0089	0.265	53386	77258	58749.1
11	10:124189197	0.0565704	0.00921479	rs1045216	8.34e-10	30234	G	A	0.618	10	124189197	10	rs1045216	124189197	A	G	0.401	0.396	0.997	0.0222995	0.0088	0.01125	53386	77258	58749.1
12	10:6110875	0.098716	0.00928024	rs7090530	2.05e-26	30234	A	C	0.646	10	6110875	10	rs7090530	6110875	C	A	0.4	0.394	0.992	0.0154993	0.0089	0.08077	53386	77258	58749.1
13	10:63779871	0.131028	0.0112473	rs71508903	2.29e-31	30234	T	C	0.181	10	63779871	10	rs71508903	63779871	C	T	0.805	0.803	0.969	0.0148985	0.011	0.1751	53386	77258	58749.1
14	11:308290	0.0535408	0.00930132	rs1058900	8.62e-09	30234	T	C	0.462	11	308290	11	rs1058900	308290	T	C	0.426	0.431	0.803	0.0116024	0.0098	0.2351	53386	77258	58749.1
15	11:35317712	0.0788112	0.00924239	rs10742340	1.49e-17	30234	C	T	0.382	11	35317712	11	rs10742340	35317712	T	C	0.6	0.602	0.998	-0.00859685	0.0088	0.3279	53386	77258	58749.1
16	11:93913036	0.102033	0.0174789	rs12793348	5.29e-09	30234	A	G	0.918	11	93913036	11	rs12793348	93913036	A	G	0.916	0.915	0.998	0.0111971	0.0155	0.4706	53386	77258	58749.1
17	11:95311422	0.135405	0.0116945	rs4409785	5.28e-31	30234	C	T	0.169	11	95311422	11	rs4409785	95311422	T	C	0.82	0.821	0.987	-0.00999983	0.0113	0.3767	53386	77258	58749.1
18	12:103892941	0.0778865	0.0100209	rs12582330	7.73e-15	30234	G	T	0.314	12	103892941	12	rs12582330	103892941	G	T	0.295	0.292	0.98	0.0168964	0.0096	0.07633	53386	77258	58749.1
19	12:111884608	0.206201	0.0090165	rs3184504	9.37e-116	30234	T	C	0.392	12	111884608	12	rs3184504	111884608	T	C	0.483	0.483	0.968	0.0001	0.0088	0.989	53386	77258	58749.1
20	12:9833524	0.098716	0.00968763	rs3764022	2.16e-24	30234	C	G	0.684	12	9833524	12	rs3764022	9833524	C	G	0.678	0.68	1	-0.000300045	0.0092	0.9718	53386	77258	58749.1
21	13:24786915	0.0989399	0.00992556	rs17364832	2.08e-23	30234	G	T	0.293	13	24786915	13	rs17364832	24786915	T	G	0.73	0.731	0.965	-0.00920221	0.0099	0.3491	53386	77258	58749.1
22	13:28604007	0.379121	0.0372365	rs76428106	2.37e-24	30234	C	T	0.014	13	28604007	13	rs76428106	28604007	T	C	0.984	0.985	0.718	-0.0993011	0.0425	0.01937	52241	75234	57289.8
23	13:43047260	0.0704225	0.00909788	rs9533118	9.91e-15	30234	A	G	0.61	13	43047260	13	rs9533118	43047260	G	A	0.454	0.446	0.997	0.0109993	0.0087	0.2039	53386	77258	58749.1
24	14:68749927	0.0661398	0.0100093	rs3784099	3.92e-11	30234	G	A	0.713	14	68749927	14	rs3784099	68749927	G	A	0.715	0.71	1.01	0.0291995	0.0095	0.002138	53386	77258	58749.1
25	15:38850330	0.0880109	0.0102564	rs7173565	9.44e-18	30234	C	T	0.24	15	38850330	15	rs7173565	38850330	T	C	0.726	0.734	0.996	-0.0398017	0.0097	4.19e-05	53386	77258	58749.1
26	16:67409180	0.120446	0.0215553	rs8052655	2.28e-08	30234	A	G	0.042	16	67409180	16	rs8052655	67409180	G	A	0.95	0.954	1	-0.0638028	0.0201	0.001553	53386	77258	58749.1
27	17:45820723	0.0852598	0.0107869	rs11079788	2.73e-15	30234	T	C	0.191	17	45820723	17	rs11079788	45820723	C	T	0.772	0.77	0.995	0.0108015	0.0103	0.2936	53386	77258	58749.1
28	17:7240391	0.0843411	0.0105498	rs61759532	1.34e-15	30234	T	C	0.234	17	7240391	17	rs61759532	7240391	C	T	0.778	0.773	0.91	0.0158044	0.0109	0.1455	53386	77258	58749.1
29	17:8841140	0.0790432	0.0126689	rs7218886	4.43e-10	30234	T	G	0.854	17	8841140	17	rs7218886	8841140	G	T	0.15	0.149	0.984	0.00370314	0.0122	0.759	53386	77258	58749.1
30	18:12782849	0.0629748	0.00938031	rs6505765	1.85e-11	30234	G	C	0.354	18	12782849	18	rs6505765	12782849	C	G	0.667	0.659	0.992	0.023697	0.0092	0.009559	53386	77258	58749.1
31	18:23598160	0.0618754	0.0101279	rs607404	1.03e-09	30234	A	T	0.758	18	23598160	18	rs607404	23598160	A	T	0.71	0.71	0.966	0.00380276	0.0096	0.6963	53386	77258	58749.1
32	18:67531642	0.0592119	0.00901522	rs763361	5.09e-11	30234	T	C	0.496	18	67531642	18	rs763361	67531642	T	C	0.471	0.473	0.987	-0.00520351	0.0087	0.5495	53386	77258	58749.1
33	19:10463118	0.164875	0.0230397	rs34536443	8.34e-13	30234	G	C	0.956	19	10463118	19	rs34536443	10463118	G	C	0.96	0.959	0.838	0.0195967	0.0238	0.4119	53386	77258	58749.1
34	19:50162909	0.0640053	0.00967488	rs7251	3.71e-11	30234	C	G	0.674	19	50162909	19	rs7251	50162909	C	G	0.682	0.672	0.968	0.0641009	0.0094	8.29e-12	53386	77258	58749.1
35	2:12644736	0.0855579	0.00928419	rs1534430	3.08e-20	30234	C	T	0.612	2	12644736	2	rs1534430	12644736	C	T	0.6	0.597	0.991	0.0145043	0.0088	0.09988	53386	77258	58749.1
36	2:1407628	0.0861777	0.00903133	rs11675342	1.4e-21	30234	T	C	0.436	2	1407628	2	rs11675342	1407628	C	T	0.572	0.57	0.998	0.00880116	0.0087	0.3105	53386	77258	58749.1
37	2:160552593	0.0576291	0.00896648	rs11898293	1.28e-10	30234	T	C	0.532	2	160552593	2	rs11898293	160552593	T	C	0.5	0.494	1	0.0332026	0.0086	0.0001122	53386	77258	58749.1
38	2:163124051	0.071496	0.0092526	rs1990760	1.14e-14	30234	T	C	0.623	2	163124051	2	rs1990760	163124051	C	T	0.396	0.399	0.986	-0.0139975	0.0089	0.115	53386	77258	58749.1
39	2:163124637	0.239527	0.0335093	rs35667974	8.84e-13	30234	T	C	0.983	2	163124637	2	rs35667974	163124637	T	C	0.981	0.978	0.796	0.0994018	0.035	0.004501	50554	73825	55771
40	2:191966452	0.138892	0.0106217	rs7568275	4.52e-39	30234	G	C	0.211	2	191966452	2	rs7568275	191966452	G	C	0.224	0.226	0.99	-0.0156011	0.0103	0.1308	53386	77258	58749.1
41	2:204732714	0.167208	0.00915503	rs231775	1.59e-74	30234	G	A	0.442	2	204732714	2	rs231775	204732714	A	G	0.611	0.604	1	0.00909848	0.0088	0.3029	53386	77258	58749.1
42	2:55872538	0.108854	0.0185123	rs7594497	4.1e-09	30234	C	T	0.09	2	55872538	2	rs7594497	55872538	T	C	0.944	0.944	0.999	-0.0112025	0.0187	0.5506	53386	77258	58749.1
43	20:17859706	0.080126	0.0113404	rs2745803	1.6e-12	30234	A	G	0.797	20	17859706	20	rs2745803	17859706	A	G	0.799	0.798	0.915	0.0155977	0.0112	0.1645	53386	77258	58749.1
44	21:16798586	0.0640053	0.00976972	rs2823272	5.72e-11	30234	T	A	0.686	21	16798586	21	rs2823272	16798586	T	A	0.693	0.698	0.958	-0.00540458	0.0095	0.5714	53386	77258	58749.1
45	22:37581485	0.103459	0.00905007	rs229527	2.93e-30	30234	A	C	0.397	22	37581485	22	rs229527	37581485	C	A	0.577	0.58	1	0.00179838	0.0087	0.8394	53386	77258	58749.1
46	3:108542960	0.0640053	0.0102278	rs111352680	3.87e-10	30234	G	A	0.715	3	108542960	3	rs111352680	108542960	G	A	0.734	0.737	0.962	-0.017197	0.01	0.0845	53386	77258	58749.1
47	3:119221064	0.076961	0.0115326	rs11714843	2.53e-11	30234	A	T	0.164	3	119221064	3	rs11714843	119221064	T	A	0.817	0.817	0.979	-0.00820356	0.0112	0.467	53386	77258	58749.1
48	3:121825197	0.0944007	0.0170869	rs2681417	3.33e-08	30234	G	A	0.07	3	121825197	3	rs2681417	121825197	G	A	0.0694	0.0677	0.995	-0.00220242	0.017	0.8958	53386	77258	58749.1
49	3:12302462	0.0751075	0.0110323	rs9878908	9.9e-12	30234	C	T	0.202	3	12302462	3	rs9878908	12302462	C	T	0.202	0.201	0.998	0.0267004	0.0107	0.01293	53386	77258	58749.1
50	3:39320000	0.0760347	0.0117491	rs11720041	9.65e-11	30234	T	C	0.203	3	39320000	3	rs11720041	39320000	C	T	0.828	0.83	0.98	-0.0226035	0.0115	0.05013	53386	77258	58749.1
51	3:5015894	0.0788112	0.012747	rs7428218	6.31e-10	30234	C	T	0.168	3	5015894	3	rs7428218	5015894	T	C	0.858	0.86	0.954	-0.0221025	0.0127	0.08077	53386	77258	58749.1
52	3:58183636	0.0925792	0.0160994	rs35677470	8.93e-09	30234	A	G	0.076	3	58183636	3	rs35677470	58183636	G	A	0.926	0.926	0.932	-0.00230265	0.017	0.8902	53386	77258	58749.1
53	4:149634038	0.127833	0.0112501	rs6535628	6.43e-30	30234	A	G	0.788	4	149634038	4	rs6535628	149634038	A	G	0.803	0.802	1	0.00980181	0.0108	0.3651	53386	77258	58749.1
54	4:187004074	0.0682788	0.0099536	rs3775291	6.86e-12	30234	C	T	0.711	4	187004074	4	rs3775291	187004074	C	T	0.701	0.701	0.997	-0.00619918	0.0094	0.5081	53386	77258	58749.1
55	4:26090375	0.0760347	0.00982129	rs7441808	9.84e-15	30234	G	A	0.261	4	26090375	4	rs7441808	26090375	A	G	0.708	0.712	0.992	-0.0187038	0.0095	0.04965	53386	77258	58749.1
56	4:40291916	0.0601539	0.00959977	rs9683415	3.67e-10	30234	A	G	0.28	4	40291916	4	rs9683415	40291916	A	G	0.34	0.338	0.93	0.00079968	0.0094	0.9323	53386	77258	58749.1
57	5:102622453	0.0640053	0.00972232	rs1991797	4.65e-11	30234	G	T	0.699	5	102622453	5	rs1991797	102622453	G	T	0.676	0.678	0.996	-0.00439966	0.0092	0.6308	53386	77258	58749.1
58	5:110566360	0.115113	0.0172788	rs114378220	2.7e-11	30234	T	C	0.07	5	110566360	5	rs114378220	110566360	C	T	0.933	0.935	0.779	-0.0116982	0.0197	0.5501	53386	77258	58749.1
59	5:133423495	0.0998453	0.0134412	rs244688	1.12e-13	30234	T	C	0.129	5	133423495	5	rs244688	133423495	T	C	0.141	0.143	0.998	-0.0170037	0.0124	0.1715	53386	77258	58749.1
60	5:35837234	0.0629398	0.00952504	rs12697352	3.94e-11	30234	G	A	0.613	5	35837234	5	rs12697352	35837234	G	A	0.669	0.662	0.995	0.00309521	0.0092	0.7312	53386	77258	58749.1
61	5:76543768	0.064851	0.00928766	rs6867654	2.89e-12	30234	A	G	0.363	5	76543768	5	rs6867654	76543768	G	A	0.613	0.611	0.991	0.00469894	0.0088	0.5974	53386	77258	58749.1
62	6:112098896	0.0555127	0.00903097	rs7758816	7.89e-10	30234	T	C	0.523	6	112098896	6	rs7758816	112098896	T	C	0.517	0.519	1	0.00789872	0.0086	0.3574	53386	77258	58749.1
63	6:136115507	0.0667236	0.00979231	rs9494389	9.54e-12	30234	C	T	0.302	6	136115507	6	rs9494389	136115507	T	C	0.693	0.693	0.991	-0.000900405	0.0094	0.9221	53386	77258	58749.1
64	6:148514301	0.0834216	0.00953767	rs6914622	2.23e-18	30234	T	G	0.331	6	148514301	6	rs6914622	148514301	G	T	0.688	0.69	0.965	-0.00180162	0.0095	0.8496	53386	77258	58749.1
65	6:166047034	0.058689	0.0099446	rs1079418	3.63e-09	30234	A	G	0.71	6	166047034	6	rs1079418	166047034	A	G	0.694	0.693	0.995	0.00939572	0.0094	0.3159	53386	77258	58749.1
66	6:167370532	0.12443	0.00972324	rs2757041	1.68e-37	30234	C	G	0.662	6	167370532	6	rs2757041	167370532	C	G	0.662	0.665	0.985	-0.00859685	0.0092	0.351	53386	77258	58749.1
67	6:32605189	0.273076	0.0091295	rs9272426	1.4e-196	30234	G	A	0.401	6	32605189	6	rs9272426	32605189	A	G	0.648	0.639	0.66	0.0232965	0.0111	0.03526	53386	77258	58749.1
68	6:35536195	0.0704225	0.00978024	rs6457834	6.1e-13	30234	A	C	0.707	6	35536195	6	rs6457834	35536195	C	A	0.302	0.304	0.993	-0.00969686	0.0094	0.3016	53386	77258	58749.1
69	6:408079	0.0685928	0.00899945	rs1050976	2.54e-14	30234	T	C	0.457	6	408079	6	rs1050976	408079	C	T	0.5	0.504	0.987	0.00499749	0.0087	0.5638	53386	77258	58749.1
70	6:90990050	0.126698	0.00933716	rs654537	6.14e-42	30234	A	G	0.609	6	90990050	6	rs654537	90990050	G	A	0.396	0.4	0.995	0.0114047	0.0088	0.1966	53386	77258	58749.1
71	7:100284913	0.0888312	0.014427	rs221796	7.42e-10	30234	G	C	0.898	7	100284913	7	rs221796	100284913	C	G	0.113	0.11	0.982	0.0645979	0.0138	3.06e-06	53386	77258	58749.1
72	8:10280228	0.05975	0.00897589	rs7831557	2.83e-11	30234	A	G	0.553	8	10280228	8	rs7831557	10280228	G	A	0.493	0.485	0.995	0.0353961	0.0086	4.15e-05	53386	77258	58749.1
73	8:11440019	0.0640053	0.00900802	rs4841567	1.24e-12	30234	A	G	0.579	8	11440019	8	rs4841567	11440019	G	A	0.475	0.472	0.988	0.0126003	0.0087	0.1473	53386	77258	58749.1
74	8:128197088	0.0747235	0.00934676	rs2445610	1.28e-15	30234	A	G	0.622	8	128197088	8	rs2445610	128197088	A	G	0.643	0.634	0.988	0.0251998	0.009	0.005162	53386	77258	58749.1
75	8:129157016	0.0576291	0.00909941	rs2111567	2.4e-10	30234	A	G	0.585	8	129157016	8	rs2111567	129157016	A	G	0.57	0.57	0.993	0.0168964	0.0087	0.05266	53386	77258	58749.1
76	8:129569371	0.0844692	0.0137961	rs1561924	9.22e-10	30234	G	A	0.865	8	129569371	8	rs1561924	129569371	G	A	0.872	0.872	0.983	-0.00839514	0.013	0.5173	53386	77258	58749.1
77	8:133920518	0.064851	0.0091545	rs2069556	1.42e-12	30234	A	G	0.376	8	133920518	8	rs2069556	133920518	A	G	0.381	0.374	0.998	0.00649884	0.0089	0.4608	53386	77258	58749.1
78	8:134212652	0.0672087	0.00981466	rs13250295	7.51e-12	30234	C	T	0.691	8	134212652	8	rs13250295	134212652	C	T	0.698	0.699	0.992	0.00420116	0.0094	0.6526	53386	77258	58749.1
79	8:8308044	0.0855579	0.00902341	rs2921071	2.5e-21	30234	A	C	0.55	8	8308044	8	rs2921071	8308044	A	C	0.521	0.525	0.987	-0.027104	0.0087	0.00183	53386	77258	58749.1
80	9:100546600	0.216913	0.00974334	rs925489	8.54e-110	30234	T	C	0.649	9	100546600	9	rs925489	100546600	C	T	0.332	0.334	1	-0.00800193	0.0091	0.38	53386	77258	58749.1
81	9:21589041	0.0704585	0.00937881	rs2123340	5.79e-14	30234	G	A	0.363	9	21589041	9	rs2123340	21589041	G	A	0.347	0.354	0.985	-0.015205	0.0091	0.09413	53386	77258	58749.1
82	9:5438435	0.076961	0.0112922	rs911760	9.43e-12	30234	A	C	0.243	9	5438435	9	rs911760	5438435	C	A	0.789	0.788	0.892	-0.00879859	0.0112	0.431	53386	77258	58749.1

## Sheet: STable1f
Supplementary Table 1f. Variants used as instruments for Mendelian Randomization analyses with normal range TSH levels as the outcome and Schrizophenia (EuroSCZ) as exposure
SCHZ as exposure										TSH as outcome
MarkerName	SNP	StdErr_SCHZ	Pvalue_TSH	Chr	Pos	INC_ALLELE	Other_ALLELE	BETA	EAF	MarkerName.y	Allele1	Allele2	Freq1	FreqSE	MinFreq	MaxFreq	Effect	StdErr	P.value	Direction	HetISq	HetChiSq	HetDf	HetPVal	TotalSampleSize	ncohorts	Chr.y	Pos.y	I2	chisq	chisqGC	pvalGC
10:104906211	rs11191580	0.0155	1.772e-17	10	104906211	T	C	0.131703	0.92	10:104906211:SNP	t	c	0.91	0.0143	0.8716	0.9375	-0.0064	0.0108	0.5495	-+++++-++++--??-+++--+??-+----?+?+?-?+?+?---++-	0	28.334	36	0.8151	54288	37	10	104906211	0	0.358214	0.336679	0.561753
10:18726326	rs6482437	0.0142	3.326e-12	10	18726326	C	A	0.0989036	0.9006	10:18726326:SNP	a	c	0.1072	0.0153	0.055	0.1575	0.0231	0.01	0.02051	+-++-+--+++++??--+-++-??-+-++-?-?+?-?+?-?++++++	0	23.912	36	0.9387	54288	37	10	18726326	0	5.36796	5.04525	0.0246936
10:3821561	rs17731	0.0089	4.37e-09	10	3821561	A	G	0.0523992	0.38	10:3821561:SNP	a	g	0.3743	0.015	0.2501	0.4143	0.0034	0.0063	0.5819	+++---+++-+--??-++---+??++++-+?+?-?+?-?-?+--+-+	0	35.438	36	0.4951	54288	37	10	3821561	0	0.303173	0.284947	0.593477
10:54063083	rs12771371	0.0093	1.94e-08	10	54063083	G	A	0.0524027	0.697	10:54063083:SNP	a	g	0.3286	0.0374	0.2567	0.4336	0.0017	0.0066	0.7912	+---+-+---+++??+++---+??+++---?+?-?+?-?-?++--+-	0	26.267	36	0.883	54288	37	10	54063083	0	0.070094	0.0658801	0.797433
10:92789488	rs61857878	0.0102	4.441e-09	10	92789488	A	T	0.0600974	0.76	10:92789488:SNP	a	t	0.7577	0.0311	0.7061	0.8512	-0.0051	0.0075	0.4982	---++++---++-??-+-+++-??--+++-?+?-?-?+?+?+-+++-	8.4	39.3	36	0.3243	54288	37	10	92789488	8.39695	0.458769	0.431188	0.511406
11:113392994	rs2514218	0.0092	1.348e-14	11	113392994	C	T	0.0704957	0.668	11:113392994:SNP	t	c	0.3724	0.0404	0.2311	0.5086	0.0031	0.0063	0.6268	-++++-+-----+??-+-++-+??+++-++?-?-?-?-?-?-+--++	14.3	42.024	36	0.2262	54288	37	11	113392994	14.3347	0.236425	0.222212	0.63736
11:124612932	rs12293670	0.0092	1.557e-14	11	124612932	A	G	0.0704957	0.678	11:124612932:SNP	a	g	0.6598	0.0199	0.6235	0.7303	-0.0012	0.0064	0.8456	+-+--+-+-+--+??-+----+??-++-+-?+?+?+?+?-?+-----	4.5	37.696	36	0.3916	54288	37	11	124612932	4.49915	0.0379219	0.0356421	0.850256
11:130805334	rs7112616	0.0086	1.517e-09	11	130805334	T	C	0.0522034	0.515	11:130805334:SNP	t	c	0.5003	0.0149	0.4575	0.5577	-0.0044	0.0061	0.4667	----++++-+--+??-+--+--??--++++?-?-?+?+?+?+-+-++	14.1	41.924	36	0.2294	54288	37	11	130805334	14.1303	0.529778	0.497929	0.480411
11:133827733	rs3802924	0.0108	9.583e-12	11	133827733	A	C	0.0736036	0.805	11:133827733:SNP	a	c	0.7941	0.0256	0.6852	0.8544	0.0011	0.0076	0.8875	---+-+-++++-+??--+-+++??++-+-+?+?-?+?+?+?-+----	0	32.112	36	0.6541	54288	37	11	133827733	0	0.0200133	0.0188101	0.890912
11:134247315	rs11223774	0.0094	2.739e-08	11	134247315	A	G	0.0524976	0.301	11:134247315:SNP	a	g	0.2847	0.0372	0.1411	0.3182	0.0056	0.0069	0.4212	+++++-+---+-+??+--++++??-+-+-+?-?-?+?-?-?---++-	22.7	46.591	36	0.1112	54288	37	11	134247315	22.7319	0.646965	0.60807	0.435515
11:24389235	rs11027839	0.0086	2.398e-09	11	24389235	C	A	0.0515038	0.512	11:24389235:SNP	a	c	0.4974	0.0267	0.4212	0.5627	0.0056	0.006	0.3517	+--++++-+---+??+--++--??++-+--?+?+?-?-?+?-+-+++	0	31.749	36	0.671	54288	37	11	24389235	0	0.867314	0.815173	0.366595
11:28642653	rs4636654	0.0089	4.892e-08	11	28642653	G	A	0.0483043	0.608	11:28642653:SNP	a	g	0.4005	0.0154	0.3318	0.4737	-0.0128	0.0063	0.04009	-------++-+++??--+--+-??++-+--?+?+?-?+?+?-++--+	0	30.192	36	0.7407	54288	37	11	28642653	0	4.21407	3.96073	0.0465735
11:46343189	rs12285419	0.011	1.048e-14	11	46343189	A	C	0.0849045	0.2	11:46343189:SNP	a	c	0.1938	0.0133	0.1456	0.2251	-0.0023	0.0081	0.7726	-++-+---+-++-??+---+--??+++--+?+?-?-?+?+?++-+--	18.1	43.934	36	0.1707	54288	37	11	46343189	18.0589	0.0835069	0.0784867	0.779359
11:57585662	rs708228	0.0091	6.556e-09	11	57585662	T	C	0.0527997	0.339	11:57585662:SNP	t	c	0.3229	0.0197	0.2525	0.3565	0.0164	0.0064	0.01085	+++++++++--++??--+-+-+??+++++-?+?-?-?+?-?++++--	0	31.131	36	0.6993	54288	37	11	57585662	0	6.48972	6.09957	0.0135215
11:81178838	rs72943392	0.0096	2.393e-08	11	81178838	C	G	0.0534957	0.293	11:81178838:SNP	c	g	0.2851	0.0232	0.2167	0.3249	0.0013	0.0068	0.8471	+----+-+-+-+-??-+++-+-??-++++-?+?+?+?+?+?+-+--+	0	33.474	36	0.5893	54288	37	11	81178838	0	0.0371795	0.0349444	0.851712
12:104631552	rs10861176	0.0098	1.588e-08	12	104631552	A	G	0.0555021	0.743	12:104631552:SNP	a	g	0.7277	0.0327	0.6676	0.8497	0.0066	0.0069	0.3434	++-++-++-+--+??-++-+-+??-++-++?+?-?+?+?+?-+++--	24.5	47.712	36	0.09167	54288	37	12	104631552	24.5473	0.897697	0.843729	0.358332
12:110723245	rs4766428	0.0089	3.931e-17	12	110723245	T	C	0.0750038	0.461	12:110723245:SNP	t	c	0.4543	0.0344	0.4103	0.5539	0.0056	0.0064	0.3806	--+-+---+-++-??++++---??---+++?+?+?-?+?-?+-+-++	0	24.15	36	0.9341	54288	37	12	110723245	0	0.768763	0.722547	0.39531
12:123650335	rs1615350	0.0098	4.918e-14	12	123650335	C	T	0.0736036	0.273	12:123650335:SNP	t	c	0.7422	0.0168	0.6889	0.7961	-0.0035	0.007	0.6196	-++-++-------??++--+-+??++--+-?-?-?-?+?+?---+-+	31.9	52.861	36	0.03459	54288	37	12	123650335	31.8969	0.24643	0.231615	0.630329
12:124476873	rs12833624	0.009	2.773e-08	12	124476873	T	C	0.0501992	0.354	12:124476873:SNP	t	c	0.3514	0.0312	0.2977	0.4398	0.017	0.0063	0.00715	-++-++++-++-+??++++++-??++++-+?-?+?+?+?+?+----+	0	29.266	36	0.7792	54288	37	12	124476873	0	7.23489	6.79995	0.00911605
12:2384005	rs2238057	0.0087	8.502e-22	12	2384005	G	T	0.0835012	0.432	12:2384005:SNP	t	g	0.6042	0.0358	0.5672	0.7188	-0.0019	0.0062	0.7625	--+---+-++++-??++---++??+---++?-?+?-?+?+?++----	0	27.302	36	0.8511	54288	37	12	2384005	0	0.0913245	0.0858343	0.769541
12:53760710	rs10876446	0.0094	1.026e-08	12	53760710	C	G	0.0540022	0.326	12:53760710:SNP	c	g	0.2996	0.0274	0.2093	0.3743	0.0116	0.0072	0.1059	+-+-+++-+-++-??+-++---??+--+-+?-?+?+?-?-?++++--	17.3	43.531	36	0.1815	54288	37	12	53760710	17.3003	2.61436	2.45719	0.116988
12:57682956	rs61937595	0.0162	1.147e-15	12	57682956	C	T	0.130098	0.917	12:57682956:SNP	t	c	0.0839	0.013	0.0528	0.099	0.0153	0.0133	0.25	-+-+++------+??+------??+---++?-?+?-?-?-?++-++-	5.2	37.967	36	0.3798	54288	37	12	57682956	5.18081	1.3233	1.24375	0.26475
12:72259954	rs12303743	0.0145	1.59e-09	12	72259954	C	G	0.0874988	0.102	12:72259954:SNP	c	g	0.0957	0.0129	0.0174	0.1101	-0.002	0.0106	0.8497	+-+++-------+??++++--+??---+--?+?+?-?-?-?+---+-	20.3	45.163	36	0.1407	54288	37	12	72259954	20.2887	0.0359107	0.0337518	0.854236
12:95195293	rs6538539	0.0086	4.428e-11	12	95195293	G	T	0.0567961	0.462	12:95195293:SNP	t	g	0.5456	0.014	0.455	0.5934	-0.0037	0.006	0.546	++-++----+++-??+-++---??----+-?+?+?+?-?+?----+-	0	33.01	36	0.6116	54288	37	12	95195293	0	0.364532	0.342617	0.558322
13:38860697	rs2455415	0.0088	1.69e-08	13	38860697	T	C	0.0494949	0.423	13:38860697:SNP	t	c	0.415	0.044	0.273	0.4686	-0.0047	0.0063	0.451	+-++++++++--+??++---+-??++++--?+?-?-?-?-?-+-++-	0	33.88	36	0.5698	54288	37	13	38860697	0	0.568137	0.533982	0.464937
13:74325499	rs12877581	0.0099	1.803e-09	13	74325499	C	G	0.0596014	0.284	13:74325499:SNP	c	g	0.256	0.021	0.1926	0.3354	0.0075	0.0078	0.3385	--++-+-+----+??--++-+-??+--+--?+?-?+?-?-?++++-+	0	29.333	36	0.7764	54288	37	13	74325499	0	0.916104	0.86103	0.353451
13:79930079	rs9318627	0.0088	4.352e-12	13	79930079	A	C	0.0611986	0.613	13:79930079:SNP	a	c	0.6	0.0174	0.5608	0.6905	-0.0012	0.0063	0.8524	-+-++---+---+??+-++---??+-++-+?-?-?+?+?+?-++++-	23.8	47.25	36	0.09935	54288	37	13	79930079	23.8095	0.0346172	0.0325361	0.856856
14:104255569	rs10873538	0.0091	3.01e-13	14	104255569	G	T	0.0665031	0.346	14:104255569:SNP	t	g	0.6811	0.0354	0.6048	0.7881	0.0127	0.0069	0.06573	-+++-++-++---??---+---??-+-++-?+?+?+?+?-?+-++-?	30.5	50.382	35	0.04461	51018	36	14	104255569	30.5307	3.38656	3.18297	0.0744096
14:33303540	rs12883788	0.0087	1.862e-12	14	33303540	T	C	0.0613011	0.473	14:33303540:SNP	t	c	0.4377	0.0217	0.3693	0.499	-0.0072	0.0064	0.2578	--+-+--+-++--??-+-+-++??+--+++?+?-?+?+?+?---++-	0	29.583	36	0.7663	54288	37	14	33303540	0	1.28053	1.20355	0.272613
14:51655145	rs2999392	0.0094	3.05e-08	14	51655145	T	C	0.0517987	0.701	14:51655145:SNP	t	c	0.6792	0.0316	0.5887	0.7316	0.007	0.0065	0.2818	+--+----++-+-??++-++++??-++---?+?+?-?-?+?+++++-	1.4	36.527	36	0.4442	54288	37	14	51655145	1.44277	1.15839	1.08875	0.296749
14:72417326	rs2332700	0.0099	3.875e-14	14	72417326	C	G	0.0750982	0.258	14:72417326:SNP	c	g	0.2457	0.0188	0.1975	0.2929	-0.0034	0.007	0.6289	++-----++--++??+-+++-+??-+----?-?+?-?-?+?--++--	0	30.135	36	0.7431	54288	37	14	72417326	0	0.233555	0.219515	0.63941
15:40567237	rs56205728	0.0097	1.007e-10	15	40567237	A	G	0.0630037	0.3	15:40567237:SNP	a	g	0.2988	0.0209	0.2351	0.3473	0.0172	0.0075	0.02169	++-+++++-++++??+-+-??+??--++--?+?+?+?+?-?-+-+-+	0	31.651	34	0.5833	50232	35	15	40567237	0	5.27048	4.95363	0.0260359
15:44080737	rs62018952	0.0097	1.941e-09	15	44080737	C	T	0.0584027	0.736	15:44080737:SNP	t	c	0.2852	0.0202	0.1587	0.3227	0.0006	0.0067	0.9273	+--+-++----+-??+-++-+-??++-+++?+?-?+?-?-?+---++	0	27.883	36	0.8313	54288	37	15	44080737	0	0.00832517	0.00782468	0.929513
15:61872197	rs35351411	0.0087	2.211e-13	15	61872197	C	A	0.0635044	0.561	15:61872197:SNP	a	c	0.4687	0.0567	0.4246	0.6643	-0.0054	0.0061	0.375	+--+++-+---+-??+-+-+-+??+++-+-?-?+?+?-?-?+--++-	0	34.338	36	0.5477	54288	37	15	61872197	0	0.787029	0.739714	0.389752
15:78868398	rs2456020	0.0102	1.125e-15	15	78868398	C	T	0.0815984	0.773	15:78868398:SNP	t	c	0.2302	0.0207	0.1602	0.2931	0.0269	0.0072	0.0002003	++++++++-+-++??+--++++??--+++-?+?-?+?+?-?++-+-+	30	51.459	36	0.04572	54288	37	15	78868398	30.0414	13.8283	12.9969	0.000312
15:83368738	rs4779050	0.0089	7.274e-11	15	83368738	T	G	0.0579953	0.381	15:83368738:SNP	t	g	0.3721	0.0252	0.3347	0.4392	-0.0012	0.0063	0.8495	--+--+-++---+??-+++-+-??-++++-?+?+?+?+?+?-+++-+	0	32.606	36	0.6308	54288	37	15	83368738	0	0.0360075	0.0338428	0.854042
15:91426560	rs4702	0.0089	2.794e-21	15	91426560	G	A	0.0843044	0.461	15:91426560:SNP	a	g	0.5596	0.0292	0.501	0.6271	-0.0052	0.0064	0.4237	+--++-?----+-??+-++---??+-++-+?+?+?+?+?-?+++-+-	2	35.714	35	0.4347	52048	36	15	91426560	1.99922	0.64003	0.601553	0.437986
16:13753384	rs8055219	0.0101	5.693e-11	16	13753384	A	G	0.0665031	0.242	16:13753384:SNP	a	g	0.2267	0.0224	0.1442	0.2553	-0.0019	0.0072	0.79	+--++----++++??++-+---??---++-?+?+?+?-?+?----+-	15.4	42.555	36	0.2097	54288	37	16	13753384	15.4036	0.0709213	0.0666577	0.796267
16:29994922	rs3814883	0.0087	1.576e-14	16	29994922	C	T	0.0670977	0.548	16:29994922:SNP	t	c	0.4781	0.0338	0.3749	0.5134	-0.002	0.0065	0.76	+---+-++++-++??-+--+++??-+--++?+?+?+?+?+?--+-+-	14.2	41.95	36	0.2286	54288	37	16	29994922	14.1836	0.0933185	0.0877084	0.767111
16:58659307	rs149165	0.0087	3.005e-08	16	58659307	T	G	0.0481995	0.569	16:58659307:SNP	t	g	0.5405	0.0176	0.5116	0.5819	0.0016	0.0061	0.7918	-++-+----+-+-??-++++--??-+++-+?-?-?-?+?+?--++--	0	30.475	36	0.7284	54288	37	16	58659307	0	0.0696822	0.0654931	0.798016
16:89559297	rs4575535	0.0096	5.77e-09	16	89559297	G	A	0.0557982	0.719	16:89559297:SNP	a	g	0.3012	0.0432	0.1456	0.3716	0.0081	0.0068	0.2333	-+-++----++-+??--+-+++??+++++-?+?+?-?+?+?++--+-	26.1	48.746	36	0.07622	54288	37	16	89559297	26.1478	1.42063	1.33522	0.247878
17:12875908	rs73292401	0.0109	5.48e-10	17	12875908	A	T	0.0676045	0.201	17:12875908:SNP	a	t	0.2041	0.018	0.1607	0.2508	0.002	0.0076	0.7873	+-++---++-+++??--++-+-??--++-+?-?+?-?+?-?-+-++-	25.9	48.594	36	0.07835	54288	37	17	12875908	25.9168	0.0728019	0.0684252	0.793644
17:19141582	rs57433322	0.0139	1.992e-09	17	19141582	C	G	0.0830996	0.885	17:19141582:SNP	c	g	0.8732	0.0171	0.8319	0.9095	0.0127	0.01	0.2025	++++-++-++---??+-++--+??+---+-?+?+?+?-?-?++-+-+	0	24.808	36	0.9202	54288	37	17	19141582	0	1.62425	1.5266	0.216623
18:27500959	rs9304548	0.01	1.594e-08	18	27500959	C	A	0.0567016	0.261	18:27500959:SNP	a	c	0.7509	0.0209	0.6736	0.8176	-0.0003	0.0072	0.9625	+-+---+-+++-+??-++----??-+-+-+?-?-?-?-?-?+----+	0	35.482	36	0.4931	54288	37	18	27500959	0	0.00221056	0.00207767	0.963644
18:50746748	rs4632195	0.0086	4.586e-08	18	50746748	T	C	0.0471964	0.529	18:50746748:SNP	t	c	0.5198	0.035	0.412	0.5736	0.0018	0.006	0.7624	-+-++--+-+---??-----+-??+++++-?+?+?+?+?+?--+++-	0	30.486	36	0.7279	54288	37	18	50746748	0	0.0914038	0.0859088	0.769444
18:53200117	rs9636107	0.0086	5.115e-16	18	53200117	G	A	0.0698969	0.494	18:53200117:SNP	a	g	0.5357	0.031	0.4646	0.5956	-0.0041	0.0061	0.4978	+++-+---+++--??--+----??+-++++?-?-?-?+?-?+-+-+-	0	35.52	36	0.4913	54288	37	18	53200117	0	0.459623	0.431992	0.511013
18:77578986	rs11664298	0.0108	8.936e-13	18	77578986	A	G	0.0773995	0.206	18:77578986:SNP	a	g	0.1867	0.0267	0.1165	0.2568	-0.0164	0.0079	0.03698	--+++---++-+-??+-+----??-++--+?-?-?+?+?-?++-+--	0	28.426	36	0.8117	54288	37	18	77578986	0	4.35133	4.08974	0.0431443
18:77633271	rs76838079	0.0138	1.529e-08	18	77633271	T	C	0.0780048	0.151	18:77633271:SNP	t	c	0.1469	0.0124	0.1151	0.1748	-0.0043	0.0122	0.7253	-+-+???-++---??+--+??+??+-+-+-???-?+???+?++++--	4.7	30.439	29	0.3923	44523	30	18	77633271	4.72749	0.123471	0.116048	0.733361
19:11849736	rs72986630	0.0179	3.594e-10	19	11849736	T	C	0.112296	0.074	19:11849736:SNP	t	c	0.0588	0.008	0.0353	0.0827	-0.0223	0.0177	0.2091	--??-+?+-+-+-??----?-+??+-++-+?-?-?-?-?+?-+-+++	18.7	39.368	32	0.1735	46262	33	19	11849736	18.7157	1.57765	1.4828	0.223337
19:19518316	rs1000237	0.0089	2.8e-16	19	19518316	A	T	0.0732053	0.373	19:19518316:SNP	a	t	0.3533	0.0173	0.2956	0.4179	-0.007	0.0064	0.2737	--++--+---+--??++-++--??---+++?+?-?+?-?-?++--+-	5.7	38.173	36	0.3709	54288	37	19	19518316	5.69251	1.19811	1.12608	0.288613
19:30987423	rs2053079	0.0101	3.007e-09	19	30987423	G	A	0.0598986	0.246	19:30987423:SNP	a	g	0.7569	0.0265	0.7232	0.8273	0.0038	0.0071	0.5944	+--+-++-++-++??-+-+---??-++--+?-?+?+?-?+?++++--	0	28.15	36	0.8218	54288	37	19	30987423	0	0.283525	0.26648	0.605703
19:50162909	rs7251	0.0094	8.292e-12	19	50162909	C	G	0.0641009	0.682	19:50162909:SNP	c	g	0.6612	0.0194	0.6281	0.7758	0.0094	0.007	0.1753	+---+-+++---+??+++-++-??-++---?+?+?+?+?+?--+--+	25.8	48.514	36	0.07948	54288	37	19	50162909	25.7946	1.83703	1.72659	0.188847
1:150115398	rs12138231	0.0116	7.99e-09	1	150115398	A	T	0.0669949	0.829	1:150115398:SNP	a	t	0.8187	0.0114	0.7899	0.8721	0.0072	0.0084	0.3885	--+++++-+--+-??++--++-??-+--++?+?+?+?+?-?-+-++?	28.5	48.955	35	0.05888	51018	36	1	150115398	28.5058	0.743632	0.698926	0.403145
1:177276006	rs16851048	0.0107	4.149e-12	1	177276006	C	T	0.0744973	0.208	1:177276006:SNP	t	c	0.7942	0.0228	0.7362	0.8705	-0.0082	0.0077	0.2867	----+-++---++??-+-+--+??---+-+?+?+?-?-?+?-----?	9.6	38.738	35	0.3047	51018	36	1	177276006	9.64944	1.13505	1.06682	0.301666
1:200414959	rs7515363	0.0089	1.836e-09	1	200414959	C	T	0.0535029	0.389	1:200414959:SNP	t	c	0.5977	0.0314	0.5142	0.6468	-0.0014	0.0064	0.8261	---+---+++---??++--+--??-+-++-?+?+?-?+?-?+++++?	12.4	39.951	35	0.2595	51018	36	1	200414959	12.3927	0.0482708	0.0453689	0.831327
1:2373168	rs6673880	0.0091	7.195e-12	1	2373168	G	A	0.062301	0.508	1:2373168:SNP	a	g	0.4898	0.033	0.402	0.5604	-0.003	0.0072	0.6813	-++---?++-++-??-+-----??-+--+-?-?+?-?+?+?-+++-?	0.9	34.303	34	0.4532	48778	35	1	2373168	0.883305	0.168666	0.158526	0.690517
1:239198959	rs11587347	0.0147	1.529e-12	1	239198959	G	C	0.103895	0.105	1:239198959:SNP	c	g	0.8985	0.0177	0.8579	0.957	0.0018	0.0109	0.8704	+---+++-+--+-??++-++-+??+-+-+-?-?-?+?+?-?----+?	16.1	41.718	35	0.2018	51018	36	1	239198959	16.1034	0.0266181	0.0250178	0.874323
1:243793012	rs145071536	0.012	1.615e-12	1	243793012	C	T	0.0851005	0.201	1:243793012:SNP	t	c	0.8173	0.0161	0.796	0.853	-0.006	0.0116	0.6008	++-+???-+++--??????-++???----+?-?-?+?-?-?---+-?	5.2	28.49	27	0.3861	44935	28	1	243793012	5.22991	0.273791	0.257331	0.61196
1:30427639	rs56335113	0.0094	6.017e-12	1	30427639	A	G	0.064701	0.316	1:30427639:SNP	a	g	0.3052	0.0195	0.2334	0.3361	0.0198	0.0069	0.004011	+++++++?-++++??+-+-+-+??++-+++?+?-?+?+?-?++-++?	0	18.013	34	0.9888	50728	35	1	30427639	0	8.27883	7.78112	0.0052795
1:36627542	rs4653164	0.0092	3.076e-08	1	36627542	T	C	0.0511038	0.677	1:36627542:SNP	t	c	0.6714	0.031	0.5557	0.7073	-0.0077	0.0066	0.2442	-----+-+--+-+??+-+-+-+??-+---+?-?+?-?+?-?+-+--?	0	31.186	35	0.6529	51018	36	1	36627542	0	1.35618	1.27465	0.258896
1:44100084	rs11210892	0.0091	2.678e-12	1	44100084	G	A	0.0635005	0.347	1:44100084:SNP	a	g	0.6705	0.0125	0.6385	0.6973	-0.0051	0.0066	0.4403	+-+-+-+++-+-+??--++-++??-+-+-+?+?-?-?-?-?-+-+-?	23.7	45.855	35	0.1036	51018	36	1	44100084	23.6724	0.5955	0.5597	0.454381
1:73768366	rs12129573	0.0089	2.282e-18	1	73768366	A	C	0.0777994	0.384	1:73768366:SNP	a	c	0.3787	0.0361	0.3238	0.4798	-0.0007	0.0065	0.9159	++--+--+---++??+--+---??----++?+?-?+?-?-?++--+?	9.7	38.739	35	0.3047	51018	36	1	73768366	9.65177	0.0111513	0.0104809	0.918458
1:8431607	rs3795310	0.0087	5.75e-09	1	8431607	C	T	0.0509973	0.543	1:8431607:SNP	t	c	0.4453	0.0504	0.3047	0.5572	-0.0056	0.0064	0.3806	--+++-++++--+??--+-+++??-++--+?+?-?+?+?-?----+?	13.9	40.653	35	0.2354	51018	36	1	8431607	13.9055	0.768763	0.722547	0.39531
1:97878068	rs11165867	0.0116	1.3e-10	1	97878068	T	C	0.0743034	0.171	1:97878068:SNP	t	c	0.1716	0.014	0.1499	0.2015	0.0185	0.0083	0.02594	++++--++-++++??-+++--+??+++---?-?-?+?+?+?++--+?	0	32.614	35	0.5838	51018	36	1	97878068	0	4.96001	4.66183	0.0308403
1:98552832	rs1198588	0.0108	1.731e-21	1	98552832	T	A	0.102598	0.806	1:98552832:SNP	a	t	0.2032	0.0193	0.1575	0.3008	0.0009	0.0078	0.9061	---+++-+-+-+-??+++----??-+++++?+?-?-?+?-?-+--+?	18.6	43.003	35	0.1659	51018	36	1	98552832	18.6103	0.0139144	0.0130779	0.908954
20:37485458	rs4812325	0.0089	8.96e-16	20	37485458	A	G	0.0719042	0.63	20:37485458:SNP	a	g	0.6026	0.0242	0.5294	0.6476	0.0013	0.0064	0.8325	--+-++++-+-+-??--+---+??-+++-+?+?-?-?+?-?-----+	0	28.75	36	0.7994	54288	37	20	37485458	0	0.0447307	0.0420416	0.837541
20:48090779	rs6125656	0.0111	6.293e-09	20	48090779	A	G	0.0644959	0.191	20:48090779:SNP	a	g	0.1952	0.0226	0.1126	0.2502	0.0027	0.0077	0.7264	-+-+++++-++--??-------??------?+?-?-?-?-?++--++	5.1	37.939	36	0.381	54288	37	20	48090779	5.11084	0.122443	0.115082	0.734431
20:62150128	rs113264400	0.0202	2.865e-08	20	62150128	C	T	0.112296	0.052	20:62150128:SNP	t	c	0.9517	0.011	0.8753	0.9656	0.0091	0.0161	0.5751	+-++++-++++?-??---+---??+--+++?+?-?-?-?-?++----	6.3	37.359	35	0.3612	53251	36	20	62150128	6.31441	0.314223	0.295333	0.586823
22:39988175	rs132582	0.0086	3.259e-09	22	39988175	C	T	0.0509973	0.471	22:39988175:SNP	t	c	0.5478	0.0188	0.4993	0.5824	0.0004	0.0061	0.9484	---+-+-----++??+++++--??++++++?+?+?+?-?-?--+---	0	25.683	36	0.899	54288	37	22	39988175	0	0.00418818	0.0039364	0.949973
22:42370991	rs5751191	0.0086	3.004e-14	22	42370991	C	T	0.0655951	0.516	22:42370991:SNP	t	c	0.4926	0.0145	0.4432	0.5211	-0.0011	0.0061	0.8602	+--+-+-+++---??++-+-++??+++-++?-?+?-?-?-?+-----	30.2	51.54	36	0.04501	54288	37	22	42370991	30.1513	0.0310181	0.0291534	0.864425
22:50294469	rs6520064	0.0106	3.583e-08	22	50294469	G	A	0.0584981	0.213	22:50294469:SNP	a	g	0.7964	0.0141	0.7704	0.842	-0.0079	0.0077	0.3093	-+--+++----++??+++----??----+-?-?-?+?+?+?+++??-	10	37.766	34	0.3012	53498	35	22	50294469	9.97193	1.03366	0.971521	0.324301
22:51109735	rs713692	0.0095	2.666e-09	22	51109735	A	G	0.0566021	0.701	22:51109735:SNP	a	g	0.69	0.0157	0.6331	0.782	0.0018	0.0068	0.7885	-++--+++-+---??+---+++??+-+++-?+?-?+?+?+?---??-	5.2	35.857	34	0.3814	53498	35	22	51109735	5.17891	0.0719629	0.0676366	0.794809
2:145183851	rs13016542	0.0129	8.282e-12	2	145183851	T	C	0.0883039	0.876	2:145183851:SNP	t	c	0.8596	0.016	0.8285	0.8848	-0.0003	0.009	0.9695	--+?+++---+-+??+--+-+-??--++++?+?+?-?+?-?+---+-	0	30.258	35	0.6963	52047	36	2	145183851	0	0.00146195	0.00137406	0.970431
2:156835793	rs1881046	0.0092	3.392e-08	2	156835793	G	T	0.0507026	0.67	2:156835793:SNP	t	g	0.3402	0.0163	0.2753	0.3726	-0.0072	0.0066	0.2692	+--?+-+-+----??--+++--??++----?-?+?+?+?-?---+--	3	36.085	35	0.4176	52047	36	2	156835793	3.00679	1.22082	1.14743	0.284089
2:162845855	rs2909457	0.0087	1.482e-08	2	162845855	G	A	0.0489997	0.451	2:162845855:SNP	a	g	0.5589	0.0261	0.5092	0.6402	0.0061	0.0063	0.3273	+-+?-+-++-++-??-++-+-+??+++--+?-?+?+?-?+?-+-+--	0	34.257	35	0.5038	52047	36	2	162845855	0	0.959551	0.901865	0.342282
2:172956449	rs62183855	0.0111	2.658e-09	2	172956449	A	C	0.0660967	0.814	2:172956449:SNP	a	c	0.8026	0.0151	0.7704	0.9282	0.0149	0.008	0.06066	+--?+-+++++++??++++--+??+--++-?-?+?-?-?+?+--+-+	34.2	53.213	35	0.02495	52047	36	2	172956449	34.2266	3.51925	3.30768	0.0689569
2:185601420	rs11693094	0.0087	4.292e-10	2	185601420	C	T	0.054403	0.556	2:185601420:SNP	t	c	0.4469	0.031	0.3633	0.5238	-0.0006	0.0064	0.9273	+++?+-+--+---??---+--+??+---+-?-?+?+?-?+?-++++-	21.4	44.522	35	0.1299	52047	36	2	185601420	21.3872	0.00832517	0.00782468	0.929513
2:198274929	rs12151767	0.0086	1.307e-12	2	198274929	G	A	0.0611045	0.524	2:198274929:SNP	a	g	0.4923	0.0213	0.3983	0.5774	0.0095	0.0062	0.1228	++-?-+-----++??---++++??++-+-+?+?+?-?-?-?+--+--	0	28.65	35	0.7671	52047	36	2	198274929	0	2.38124	2.23809	0.134648
2:199990107	rs1451488	0.0087	4.472e-16	2	199990107	G	A	0.0708947	0.568	2:199990107:SNP	a	g	0.4554	0.024	0.3704	0.5139	0.0009	0.0062	0.8905	+++?+++++-+-+??--+----??++--+-?-?+?-?+?-?+-+++-	28	48.643	35	0.06248	52047	36	2	199990107	28.0472	0.0189535	0.017814	0.893822
2:201253769	rs3739118	0.0095	2.364e-09	2	201253769	G	A	0.057004	0.719	2:201253769:SNP	a	g	0.2867	0.0214	0.2275	0.3325	0.0046	0.0069	0.5026	+-+?+-+++++++??--+++++??+---+-?+?+?-?-?-?+++++-	0	27.72	35	0.8045	52047	36	2	201253769	0	0.449442	0.422423	0.515731
2:212290048	rs3791710	0.0108	3.02e-08	2	212290048	T	C	0.0600033	0.804	2:212290048:SNP	t	c	0.7963	0.0203	0.7421	0.8573	-0.0012	0.0077	0.8716	-+-?+-++-----??+-++---??++-+++?-?+?-?-?-?--+---	20.4	43.956	35	0.1425	52047	36	2	212290048	20.3749	0.0261231	0.0245527	0.875487
2:22749726	rs12712510	0.0087	5.144e-11	2	22749726	T	C	0.0574006	0.488	2:22749726:SNP	t	c	0.4688	0.0272	0.4281	0.546	0.0006	0.0063	0.9253	-++?+-+-+++-+??-+++-+-??--+++-?+?+?+?-?-?-+--+-	0	24.615	35	0.9047	52047	36	2	22749726	0	0.00879089	0.0082624	0.927574
2:2327295	rs6715366	0.0097	2.492e-08	2	2327295	A	G	0.0540972	0.277	2:2327295:SNP	a	g	0.2695	0.0256	0.1934	0.3062	0.0078	0.007	0.2633	-++?+--+++-+-??+-+----??++++--?+?+?+?+?+?+-+-+-	19.7	43.601	35	0.1509	52047	36	2	2327295	19.7266	1.25132	1.1761	0.278152
2:233743109	rs778371	0.0095	1.495e-17	2	233743109	G	A	0.0806029	0.301	2:233743109:SNP	a	g	0.7006	0.0332	0.6069	0.7362	-0.001	0.0068	0.8873	+--?--+++++++??+-+---+??-+--++?+?-?+?+?-?--++--	0	25.743	35	0.873	52047	36	2	233743109	0	0.020085	0.0188775	0.890718
2:37575381	rs3770754	0.0091	5.352e-09	2	37575381	C	G	0.052896	0.645	2:37575381:SNP	c	g	0.6279	0.024	0.5384	0.6719	-0.0003	0.0066	0.9577	-++?++++--++-??-+--++-??-+-+++?+?-?-?+?-?--+-+-	0	30.962	35	0.6635	52047	36	2	37575381	0	0.00281325	0.00264412	0.95899
2:73837955	rs6546857	0.0102	2.744e-09	2	73837955	G	A	0.0603978	0.243	2:73837955:SNP	a	g	0.7671	0.0188	0.7432	0.829	0.0019	0.0074	0.8001	-++?+-+--+-+-??+-++-+-??++++--?-?-?-?-?+?----++	0	21.943	35	0.9582	52047	36	2	73837955	0	0.0641192	0.0602645	0.806078
2:79433742	rs17016552	0.0091	1.2e-08	2	79433742	C	G	0.0517002	0.661	2:79433742:SNP	c	g	0.6433	0.047	0.5182	0.828	-0.0064	0.0065	0.3262	-++?--++-++--??-+--+--??+-+-+-?-?-?-?+?-?-+---+	0	29.096	35	0.7482	52047	36	2	79433742	0	0.963925	0.905976	0.341184
3:107379837	rs167924	0.009	2.339e-08	3	107379837	G	A	0.0501992	0.641	3:107379837:SNP	a	g	0.3756	0.0172	0.3346	0.4466	-0.0117	0.0063	0.06236	++----------+??----++-??+--++-?+?-?-?+?-?------	0	34.512	36	0.5394	54288	37	3	107379837	0	3.47348	3.26466	0.0707876
3:117772036	rs1604060	0.014	3.241e-08	3	117772036	G	A	0.0772051	0.897	3:117772036:SNP	a	g	0.1135	0.021	0.0669	0.2264	-0.0031	0.0096	0.7505	+++-+--+++---??+--+-+-??----++?-?+?+?-?-?--+-+-	6.6	38.547	36	0.3551	54288	37	3	117772036	6.60752	0.101111	0.0950328	0.757874
3:136398387	rs7634476	0.0088	5.462e-11	3	136398387	G	A	0.0577033	0.603	3:136398387:SNP	a	g	0.4593	0.0379	0.397	0.594	-0.0092	0.0063	0.1482	---+----++-+-??+--+-+-??-+++--?-?+?+?+?-?+-++-+	14.7	42.187	36	0.221	54288	37	3	136398387	14.6657	2.09068	1.96499	0.16098
3:161487491	rs308697	0.0087	8.832e-09	3	161487491	C	A	0.0501036	0.574	3:161487491:SNP	a	c	0.4378	0.0201	0.3365	0.4931	-0.003	0.0061	0.6195	-+----+-+++++??-+++--+??-+---+?-?-?-?+?-?++-+++	24.3	47.542	36	0.09444	54288	37	3	161487491	24.2775	0.246571	0.231748	0.630231
3:16875823	rs12489270	0.0089	7.468e-11	3	16875823	C	T	0.0579046	0.388	3:16875823:SNP	t	c	0.6345	0.027	0.584	0.7127	-0.0057	0.0063	0.3687	+-------+---+??---+--+??++++++?-?+?+?-?-?+--+-+	21.7	45.996	36	0.1228	54288	37	3	16875823	21.7323	0.808041	0.759463	0.383496
3:17868759	rs1430894	0.0086	6.154e-10	3	17868759	T	C	0.0532953	0.494	3:17868759:SNP	t	c	0.4834	0.0284	0.4228	0.5741	0.0008	0.0061	0.8885	+++--+-+++---??-+++---??-+-+-+?+?+?+?-?-?-+--++	0	35.669	36	0.4842	54288	37	3	17868759	0	0.0196567	0.018475	0.891882
3:180733150	rs7647398	0.0109	1.074e-12	3	180733150	C	T	0.0774979	0.811	3:180733150:SNP	t	c	0.2038	0.0142	0.1508	0.2337	0.0068	0.0075	0.3635	+--++-+----++??+--++--??--++-+?+?+?+?+?+?+-++--	0	29.538	36	0.7681	54288	37	3	180733150	0	0.825765	0.776122	0.37833
3:2547786	rs17194490	0.0116	1.795e-11	3	2547786	T	G	0.0781994	0.173	3:2547786:SNP	t	g	0.1733	0.0247	0.1233	0.2353	-0.0112	0.0081	0.1669	-++--++-+---+??+++++--??++--+-?-?-?-?-?+?-+-++-	12.5	41.131	36	0.2559	54288	37	3	2547786	12.4748	1.91057	1.79571	0.180232
3:30044778	rs6549963	0.0088	4.308e-08	3	30044778	T	C	0.0483043	0.596	3:30044778:SNP	t	c	0.5867	0.026	0.5508	0.6534	0.001	0.0062	0.8739	-+---+-++++++??-+-++++??-+-+++?-?-?-?+?+?-+--++	5.4	38.068	36	0.3755	54288	37	3	30044778	5.43238	0.0251878	0.0236736	0.877718
3:36848316	rs9876421	0.0092	9.192e-12	3	36848316	T	C	0.0625033	0.355	3:36848316:SNP	t	c	0.3553	0.0337	0.3036	0.457	-0.0086	0.0064	0.1811	-----+--+--++??+++-+--??---+++?+?+?+?-?-?-+----	0	30.492	36	0.7277	54288	37	3	36848316	0	1.78857	1.68105	0.194785
3:52815905	rs2710323	0.0086	1.229e-19	3	52815905	T	C	0.0784044	0.531	3:52815905:SNP	t	c	0.5031	0.0386	0.3679	0.5477	0.0075	0.0061	0.2228	++-+--+--+++-??+-+++++??-++--+?+?+?+?+?+?++--+-	0	25.584	36	0.9015	54288	37	3	52815905	0	1.48624	1.39689	0.237244
3:63903759	rs6798742	0.0093	4.569e-11	3	63903759	G	A	0.0610991	0.32	3:63903759:SNP	a	g	0.6927	0.0168	0.6373	0.7167	0.0057	0.0066	0.3837	++-+---++++++??+++-+--??--+-+-?+?+?-?-?+?++++-+	0	30.406	36	0.7314	54288	37	3	63903759	0	0.758814	0.713195	0.398385
3:71563777	rs60135207	0.0088	1.526e-08	3	71563777	G	T	0.0495994	0.596	3:71563777:SNP	t	g	0.4259	0.025	0.3479	0.4841	-0.0102	0.0061	0.09394	--+++--++----??-+--+--??+-+---?+?+?-?-?+?+-+--+	24.6	47.723	36	0.09149	54288	37	3	71563777	24.5647	2.80553	2.63686	0.104409
4:103188709	rs13107325	0.0168	2.9e-21	4	103188709	T	C	0.158703	0.081	4:103188709:SNP	t	c	0.0732	0.0143	0.0106	0.087	-0.0263	0.0125	0.03467	---?++-+++--+??+----+-??-+-+--?+?-?-?-?+?+-+-+-	0	29.376	35	0.736	52047	36	4	103188709	0	4.46135	4.19315	0.0405877
4:167974142	rs1427633	0.0088	4.097e-08	4	167974142	G	C	0.0483043	0.419	4:167974142:SNP	c	g	0.595	0.0268	0.5482	0.6675	-0.002	0.0063	0.7489	+++?++-+-+--+??+-++-+-??--++++?+?+?-?-?+?------	0	33.92	35	0.5201	52047	36	4	167974142	0	0.102458	0.0962982	0.756318
4:176859992	rs2333321	0.0105	1.248e-11	4	176859992	A	G	0.0712038	0.218	4:176859992:SNP	a	g	0.2104	0.014	0.1753	0.2365	-0.0076	0.0076	0.3203	---?+-+-+++--??--+----??--+--+?-?+?-?+?+?-+++++	0	29.306	35	0.7391	52047	36	4	176859992	0	0.987721	0.928341	0.335294
4:23423586	rs215412	0.0091	2.692e-10	4	23423586	A	G	0.0577033	0.339	4:23423586:SNP	a	g	0.3227	0.0299	0.2273	0.3621	0.0045	0.0066	0.4922	-++?---++-++-??---++++??+-++-+?-?+?-?+?+?-++-++	0	33.4	35	0.5455	52047	36	4	23423586	0	0.471713	0.443355	0.505508
4:31202669	rs11941714	0.0093	3.073e-08	4	31202669	G	A	0.0515957	0.673	4:31202669:SNP	a	g	0.3331	0.031	0.2818	0.4485	0.0002	0.0068	0.9737	-+-?-+--++++-??++-+---??-+-++-?-?+?-?+?-?++---+	0	34.019	35	0.5153	52047	36	4	31202669	0	0.0010869	0.00102156	0.974503
4:706700	rs35734242	0.0089	1.368e-08	4	706700	C	T	0.050704	0.438	4:706700:SNP	t	c	0.566	0.0261	0.4711	0.6301	0.0123	0.0067	0.0674	+++?++------+??-+---++??++++++?+?+?-?-?+?--++--	44.4	62.985	35	0.002558	52047	36	4	706700	44.4312	3.34523	3.14412	0.076201
5:101723875	rs1901512	0.0094	5.723e-10	5	101723875	T	C	0.058401	0.318	5:101723875:SNP	t	c	0.3135	0.0126	0.2323	0.3527	-0.0043	0.0068	0.5224	--+++-+-+-++-??--++++-??-----+?+?-?-?+?-?++++--	0	35.263	36	0.5035	53074	37	5	101723875	0	0.409152	0.384555	0.535175
5:106766340	rs187557	0.0119	2.029e-08	5	106766340	C	T	0.0666956	0.163	5:106766340:SNP	t	c	0.8427	0.01	0.8216	0.9036	-0.0007	0.0085	0.935	-+-++++-+--+-??+--+---??-+++++?-?-?-?+?-?-+-+--	0	32.563	36	0.6329	53074	37	5	106766340	0	0.00665134	0.00625147	0.93698
5:137892170	rs10117	0.0088	4.659e-10	5	137892170	G	A	0.0549994	0.613	5:137892170:SNP	a	g	0.419	0.0445	0.2937	0.5461	-0.0009	0.0062	0.8886	+---+-+++--+-??+-+----??+-++--?+?+?-?+?+?++-+-+	0	31.615	36	0.6772	53074	37	5	137892170	0	0.0196213	0.0184417	0.891979
5:139065988	rs9687282	0.0091	7.328e-09	5	139065988	G	T	0.0525994	0.35	5:139065988:SNP	t	g	0.6606	0.0264	0.597	0.7176	-0.0055	0.0065	0.3952	+--+---++++++??+-+-+++??-++--+?+?+?-?+?+?---+++	13.5	41.616	36	0.2395	53074	37	5	139065988	13.4948	0.722883	0.679424	0.409785
5:152235215	rs72802868	0.0096	4.554e-13	5	152235215	G	T	0.0691995	0.724	5:152235215:SNP	t	g	0.2933	0.0208	0.227	0.3186	0.0135	0.0067	0.04297	+-+++++++++++??---+-++??-+-++-?-?-?-?+?+?-+++++	2.3	36.859	36	0.429	54288	37	5	152235215	2.3305	4.09658	3.8503	0.049737
5:155775075	rs12652777	0.0086	1.523e-08	5	155775075	T	C	0.0487997	0.489	5:155775075:SNP	t	c	0.4745	0.0234	0.3915	0.523	-0.006	0.0061	0.3265	----+-++---++??+-++---??+-+---?-?+?-?-?+?-+---+	9.1	39.619	36	0.3117	53074	37	5	155775075	9.13451	0.96273	0.904853	0.341484
5:45252500	rs10035564	0.0092	4.38e-13	5	45252500	G	A	0.0668024	0.35	5:45252500:SNP	a	g	0.6658	0.0256	0.6021	0.7065	-0.0058	0.0066	0.3764	---++-++++---??-+---++??-++-++?+?+?-?-?-?-+--++	0	28.386	36	0.8132	53074	37	5	45252500	0	0.782427	0.735389	0.391142
5:88743219	rs16867571	0.0104	2.676e-10	5	88743219	A	G	0.0657035	0.778	5:88743219:SNP	a	g	0.762	0.0179	0.729	0.8372	0.0048	0.0074	0.5166	++-+-+----++-??-+++-++??+-+--+?-?+?+?-?+?-+-+--	0	26.492	36	0.8764	53074	37	5	88743219	0	0.420676	0.395386	0.529482
6:27509493	rs13195636	0.0159	6.546e-40	6	27509493	A	C	0.210504	0.926	6:27509493:SNP	a	c	0.9007	0.0198	0.8694	0.9913	-0.0001	0.0109	0.9963	++--+--+--++-??+++-+++??+++++-?+?-?-?+?+?----+-	25.2	48.155	36	0.08477	54288	37	6	27509493	25.2414	2.15044e-05	2.02116e-05	0.996413
6:33796794	rs9461916	0.0088	1.641e-09	6	33796794	C	T	0.0532953	0.612	6:33796794:SNP	t	c	0.4243	0.0656	0.3545	0.6507	-0.0052	0.0063	0.4059	--+++---+-++-??----+++??---+-+?-?+?+?-?-?--+--+	0	25.498	36	0.9037	54288	37	6	33796794	0	0.690778	0.64925	0.420381
6:73155285	rs2815731	0.0091	4.388e-11	6	73155285	C	A	0.0600033	0.66	6:73155285:SNP	a	c	0.3398	0.0314	0.2492	0.4619	-0.0017	0.0064	0.7906	-+--+-++--+++??---+--+??+--+++?+?-?-?+?+?+--+--	0	26.147	36	0.8864	54288	37	6	73155285	0	0.070507	0.0662683	0.79685
6:84341803	rs217336	0.0087	8.051e-09	6	84341803	C	A	0.0503033	0.583	6:84341803:SNP	a	c	0.4171	0.0422	0.2775	0.4731	-0.0023	0.0061	0.7072	--+-+--+--+-+??+--++-+??++-+--?-?-?-?-?+?-+--++	0	25.039	36	0.9149	54288	37	6	84341803	0	0.14109	0.132608	0.715743
6:93077500	rs634940	0.0099	1.784e-11	6	93077500	T	G	0.0663962	0.263	6:93077500:SNP	t	g	0.2563	0.0137	0.2016	0.2779	-0.005	0.0071	0.4744	---+-+----+--??++++---??---++-?-?-?-?+?+?+++--+	0	25.788	36	0.8962	54288	37	6	93077500	0	0.511709	0.480946	0.487994
6:96464060	rs117178087	0.0177	4.888e-08	6	96464060	C	T	0.0964005	0.939	6:96464060:SNP	t	c	0.0692	0.0091	0.0445	0.098	-0.0075	0.0122	0.5366	-++-++--+-+--??+-+-+--??---+-+?+?+?-?-?+?++--+-	20.8	45.439	36	0.1346	54288	37	6	96464060	20.7729	0.381878	0.35892	0.549107
7:104594253	rs2252074	0.0088	6.192e-15	7	104594253	G	T	0.0685037	0.41	7:104594253:SNP	t	g	0.6041	0.0139	0.5806	0.6459	-0.0027	0.0062	0.6632	+--+-----+-+-??+---+-+??+--++-?-?+?-?+?+?+-++++	0.8	36.303	36	0.4546	54288	37	7	104594253	0.834642	0.18966	0.178258	0.672875
7:110056000	rs6974218	0.0089	6.804e-10	7	110056000	A	C	0.0548953	0.634	7:110056000:SNP	a	c	0.6227	0.0196	0.4869	0.6654	0.01	0.0063	0.11	--+-+--++-++-??---++++??+-++--?+?+?+?+?+?++--++	0	35.933	36	0.4718	54288	37	7	110056000	0	2.55422	2.40067	0.121284
7:110935979	rs11534045	0.0093	1.396e-11	7	110935979	G	A	0.0627964	0.686	7:110935979:SNP	a	g	0.3284	0.0359	0.2827	0.4334	0.0111	0.0065	0.09094	++--+-++-+-++??-+-++-+??++++++?-?+?-?-?+?++-+-+	0	25.82	36	0.8953	54288	37	7	110935979	0	2.85765	2.68586	0.101243
7:131619847	rs1593304	0.0111	7.448e-09	7	131619847	G	A	0.0641013	0.807	7:131619847:SNP	a	g	0.2248	0.0569	0.1009	0.3602	0.0044	0.0081	0.5907	+-+-+-?+-+-++??++++??+??+--+-+?+?+?-?-?+?+-----	4	34.371	33	0.4019	47992	34	7	131619847	3.98883	0.289252	0.271863	0.602085
7:133128127	rs7798283	0.0134	3.487e-08	7	133128127	T	G	0.074003	0.875	7:133128127:SNP	t	g	0.8684	0.0168	0.8282	0.9036	-0.0001	0.0094	0.9899	--++++-+--+-+??-++++-+??-+--+-?-?+?+?-?-?---++-	0	33.165	36	0.6042	54288	37	7	133128127	0	0.000160245	0.000150612	0.990208
7:137072531	rs728055	0.009	8.849e-14	7	137072531	T	A	0.0673969	0.658	7:137072531:SNP	a	t	0.3394	0.0225	0.2819	0.3802	0.0013	0.0065	0.8368	++-++-+-+----??--+---+??+-+--+?-?+?+?+?+?--++-+	1.6	36.593	36	0.4412	54288	37	7	137072531	1.62053	0.0424312	0.0398803	0.841715
7:2029867	rs58120505	0.0088	2.235e-24	7	2029867	T	C	0.089603	0.602	7:2029867:SNP	t	c	0.5816	0.028	0.529	0.6593	0.0141	0.0062	0.02258	---+--+++-+-+??++---+-??+-++--?-?+?+?-?+?+-++-+	0	30.121	36	0.7437	54288	37	7	2029867	0	5.20053	4.88789	0.0270458
7:24717969	rs79210963	0.0137	4.142e-10	7	24717969	C	T	0.0856015	0.116	7:24717969:SNP	t	c	0.8944	0.0185	0.8543	0.9484	0.004	0.0101	0.694	--++--+-----+??---+--+??-+---+?+?+?+?-?+?--+-++	0	33.695	36	0.5787	54288	37	7	24717969	0	0.154789	0.145484	0.702889
7:86403263	rs6943762	0.0132	1.569e-15	7	86403263	T	C	0.105098	0.883	7:86403263:SNP	t	c	0.8731	0.0135	0.8429	0.9157	0.0012	0.0091	0.8943	++-++--+++-+-??--++---??-+++++?+?-?+?+?-?-+++-+	5.1	37.923	36	0.3817	54288	37	7	86403263	5.0708	0.0176532	0.0165919	0.897508
7:87244960	rs13233308	0.0086	1.749e-08	7	87244960	C	T	0.0487044	0.526	7:87244960:SNP	t	c	0.4747	0.0167	0.4412	0.5226	-0.0018	0.0062	0.7694	+++++---+---+??++-----??-+-++-?-?+?-?+?-?------	10.6	40.262	36	0.2872	54288	37	7	87244960	10.5857	0.0859427	0.080776	0.776249
8:111580570	rs10086619	0.0116	4.968e-10	8	111580570	G	A	0.0722052	0.169	8:111580570:SNP	a	g	0.8427	0.017	0.8073	0.8932	-0.0028	0.0084	0.7405	-+++-+--+++++??++--+--??----+-?+?+?+?+?+?--++--	0	22.056	36	0.9671	54288	37	8	111580570	0	0.109688	0.103093	0.748148
8:143312933	rs4129585	0.0087	5.109e-18	8	143312933	A	C	0.0749961	0.456	8:143312933:SNP	a	c	0.449	0.0136	0.426	0.4876	-0.0118	0.0061	0.05155	+----++------??-+--+-+??++----?+?-?+?+?+?-+----	25	47.987	36	0.08733	54288	37	8	143312933	24.9797	3.79031	3.56245	0.0591005
8:144870701	rs11136325	0.0091	3.046e-09	8	144870701	G	A	0.0537967	0.436	8:144870701:SNP	a	g	0.5593	0.0918	0.2802	0.6649	0.0012	0.0068	0.8639	++--+---+-+--??+---+--??-++-++?+?+?-?-?-?++--+-	0	34.785	36	0.5263	54288	37	8	144870701	0	0.029382	0.0276156	0.868016
8:17070926	rs4921741	0.0098	1.205e-08	8	17070926	G	A	0.0559991	0.271	8:17070926:SNP	a	g	0.7083	0.1346	0.2778	0.7861	-0.0101	0.0071	0.153	++-++-----+--??-+---++??+-++-+?-?-?+?+?-?-+---+	0	33.969	36	0.5655	54288	37	8	17070926	0	2.04208	1.91932	0.165932
8:27442127	rs73229090	0.0142	4.337e-13	8	27442127	C	A	0.102602	0.897	8:27442127:SNP	a	c	0.1298	0.0233	0.068	0.1891	0.0006	0.0094	0.9522	+--+++-++-+++??-++----??--++-+?+?-?+?-?+?++--+-	30.7	51.955	36	0.04148	54288	37	8	27442127	30.7093	0.00359332	0.0033773	0.953657
8:33863561	rs79445414	0.0222	2.798e-08	8	33863561	C	T	0.1234	0.044	8:33863561:SNP	t	c	0.9571	0.0106	0.8945	0.9878	-0.0245	0.016	0.1263	--+--++++--++??+---+++??----+-?-?+?-?-?-?-+-+++	13.9	41.815	36	0.2329	54288	37	8	33863561	13.9065	2.3374	2.19688	0.13829
8:4191446	rs10108980	0.0106	2.725e-09	8	4191446	T	C	0.0628014	0.215	8:4191446:SNP	t	c	0.1974	0.0143	0.1753	0.2937	-0.0012	0.0076	0.8709	-------++-+--??++-+-++??+-+--+?+?-?-?+?-?++----	0	28.063	36	0.8249	54288	37	8	4191446	0	0.0264113	0.0248235	0.874808
8:60700469	rs6984242	0.0087	3.855e-10	8	60700469	G	A	0.0546965	0.413	8:60700469:SNP	a	g	0.5826	0.0205	0.5254	0.616	0.0055	0.0061	0.3655	++++-+--+++-+??+--+---??--++--?+?-?+?+?-?+---+-	17.5	43.646	36	0.1784	54288	37	8	60700469	17.5182	0.818907	0.769676	0.380317
8:65608361	rs7830315	0.0086	3.082e-08	8	65608361	C	T	0.0478046	0.522	8:65608361:SNP	t	c	0.4989	0.0247	0.3705	0.5591	0.0057	0.006	0.3428	+-++++-+-++--??---+++-??++-++-?+?+?+?-?-?++-+++	0	32.453	36	0.6381	54288	37	8	65608361	0	0.899932	0.84583	0.357735
8:89283689	rs1915019	0.0098	6.574e-09	8	89283689	A	G	0.0570984	0.265	8:89283689:SNP	a	g	0.2471	0.0214	0.2011	0.3352	-0.0039	0.007	0.5744	-+++--+-+--+-??+-+++-+??-+----?+?+?-?-?+?+++++-	3.7	37.378	36	0.4056	54288	37	8	89283689	3.68666	0.315376	0.296416	0.586138
9:101071522	rs3824451	0.0118	2.539e-08	9	101071522	C	T	0.0655951	0.162	9:101071522:SNP	t	c	0.8368	0.0177	0.7942	0.8811	0.0056	0.0082	0.4914	-++--++-+-+-+??---++--??-++---?-?-?+?+?+?+++-++	14.9	42.294	36	0.2177	54288	37	9	101071522	14.8815	0.473459	0.444996	0.504721
9:138378856	rs2078266	0.0126	2.941e-08	9	138378856	A	G	0.0696007	0.178	9:138378856:SNP	a	g	0.1894	0.0188	0.1627	0.2307	0.0068	0.0104	0.5139	-+++--?+-++++??-++-??-??+-++--?-?-?+?-?-?-+++-+	3.8	34.29	33	0.4057	47992	34	9	138378856	3.76203	0.426118	0.400501	0.526831
9:14509105	rs498591	0.0121	2.114e-09	9	14509105	T	A	0.0724954	0.153	9:14509105:SNP	a	t	0.8498	0.0115	0.8207	0.8807	-0.0063	0.0085	0.4605	--+--+++-+---??---++-+??+--+--?+?-?+?+?-?++--++	0	34.659	36	0.5323	54288	37	9	14509105	0	0.544679	0.511934	0.474303
9:22767164	rs505061	0.0086	5.804e-10	9	22767164	A	C	0.0534957	0.505	9:22767164:SNP	a	c	0.4936	0.0187	0.4547	0.5393	-0.0025	0.0061	0.6845	++---+-----++??-+---+-??-+--++?-?-?+?+?+?-+-+-+	4.6	37.722	36	0.3904	54288	37	9	22767164	4.56498	0.165104	0.155179	0.693635
9:36319928	rs2381411	0.0088	1.25e-08	9	36319928	C	T	0.050399	0.414	9:36319928:SNP	t	c	0.5965	0.0297	0.513	0.6492	0.0033	0.0065	0.6065	++++++-+--+++??------+??---++-?+?-?-?+?+?+--++-	2.5	36.938	36	0.4254	54288	37	9	36319928	2.53939	0.265303	0.249354	0.617531
9:77358745	rs500102	0.0088	4.871e-09	9	77358745	T	C	0.0517002	0.413	9:77358745:SNP	t	c	0.395	0.051	0.1977	0.4786	-0.0083	0.0063	0.1861	--++++-+---+-??---+---??-++--+?-?-?-?-?+?-+----	0	20.098	36	0.9851	54288	37	9	77358745	0	1.74823	1.64313	0.199897

## Sheet: STable1g
Supplementary Table 1g. Variants used as instruments for Mendelian Randomization analyses with normal range FT4 levels as the outcome and Schrizophenia (EuroSCZ) as exposure
SCHZ as exposure										FT4
MarkerName	SNP	StdErr_SCHZ	Pvalue_SCHZ	Chr	Pos	INC_ALLELE	Other_ALLELE	BETA	EAF	MarkerName.y	Allele1	Allele2	Freq1	FreqSE	MinFreq	MaxFreq	Effect	StdErr	P.value	Direction	HetISq	HetChiSq	HetDf	HetPVal	TotalSampleSize	ncohorts	Chr.y	Pos.y	I2	chisq	chisqGC	pvalGC
10:104906211	rs11191580	0.0155	1.772e-17	10	104906211	T	C	0.131703	0.92	10:104906211:SNP	t	c	0.9123	0.0132	0.8824	0.9365	0.0095	0.0117	0.4179	++-++-++-++??---+-++??-++++-?-?-?-?+?-?++++	0	28.122	32	0.6633	49269	33	10	104906211	0	0.656213	0.597614	0.43949
10:18726326	rs6482437	0.0142	3.326e-12	10	18726326	C	A	0.0989036	0.9006	10:18726326:SNP	a	c	0.1087	0.0158	0.055	0.1575	-0.0152	0.0107	0.1562	----+--++++??+-++---??--+-++?+?+?-?-?-?++--	0	27.125	32	0.7118	49269	33	10	18726326	0	2.01063	1.83109	0.175999
10:3821561	rs17731	0.0089	4.37e-09	10	3821561	A	G	0.0523992	0.38	10:3821561:SNP	a	g	0.3732	0.015	0.2501	0.4143	0.0049	0.0067	0.4619	-++++++-+++??--+++++??------?-?-?+?+?-?+---	0	24.146	32	0.8391	49269	33	10	3821561	0	0.541287	0.49295	0.482614
10:54063083	rs12771371	0.0093	1.94e-08	10	54063083	G	A	0.0524027	0.697	10:54063083:SNP	a	g	0.3313	0.0392	0.2567	0.4336	-0.0038	0.007	0.5849	-++++-+++++??----+++??---+--?-?-?-?-?+?+---	0	17.185	32	0.9849	49269	33	10	54063083	0	0.29838	0.271735	0.60217
10:92789488	rs61857878	0.0102	4.441e-09	10	92789488	A	T	0.0600974	0.76	10:92789488:SNP	a	t	0.7554	0.0321	0.7068	0.8512	-0.0034	0.0079	0.6688	+++--+-++--??------+??-++---?-?+?+?+?-?+-+-	8.8	35.089	32	0.3238	49269	33	10	92789488	8.80333	0.183009	0.166667	0.683092
11:113392994	rs2514218	0.0092	1.348e-14	11	113392994	C	T	0.0704957	0.668	11:113392994:SNP	t	c	0.3684	0.0358	0.2311	0.4593	0.017	0.0068	0.0124	---++-++++-??+++++++??---+++?+?+?+?+?+?+-+-	35.1	49.344	32	0.02576	49269	33	11	113392994	35.1492	6.25276	5.69439	0.0170192
11:124612932	rs12293670	0.0092	1.557e-14	11	124612932	A	G	0.0704957	0.678	11:124612932:SNP	a	g	0.6562	0.0154	0.6235	0.6886	-0.0085	0.0068	0.2123	-+---+-+++-??++-+-+-??+----+?-?-?-?+?+?-+--	0	27.309	32	0.7031	49269	33	11	124612932	0	1.55567	1.41675	0.233939
11:130805334	rs7112616	0.0086	1.517e-09	11	130805334	T	C	0.0522034	0.515	11:130805334:SNP	t	c	0.4977	0.0115	0.4575	0.5577	-0.0079	0.0065	0.2217	-+--+----+-??--+-+-+??++-+--?+?-?-?-?+?-+--	17.1	38.583	32	0.1964	49269	33	11	130805334	17.0619	1.49333	1.35998	0.243541
11:133827733	rs3802924	0.0108	9.583e-12	11	133827733	A	C	0.0736036	0.805	11:133827733:SNP	a	c	0.7918	0.0256	0.6852	0.8544	0.0021	0.0081	0.793	+--+-+----+??++++-++??+-+---?-?+?-?-?+?++++	0	20.131	32	0.9489	49269	33	11	133827733	0	0.0688627	0.0627133	0.802258
11:134247315	rs11223774	0.0094	2.739e-08	11	134247315	A	G	0.0524976	0.301	11:134247315:SNP	a	g	0.2833	0.0393	0.1411	0.3107	0.0085	0.0075	0.2564	++--+-++--+??++--++-??+--+++?-?-?-?+?+?++++	0	19.446	32	0.9602	49269	33	11	134247315	0	1.28809	1.17307	0.278772
11:24389235	rs11027839	0.0086	2.398e-09	11	24389235	C	A	0.0515038	0.512	11:24389235:SNP	a	c	0.4957	0.0261	0.4212	0.5622	0.0058	0.0065	0.3731	+-++--+-+--??----+--??-++-++?+?+?-?+?+?++--	10.5	35.754	32	0.2964	49269	33	11	24389235	10.4995	0.793314	0.722472	0.395334
11:28642653	rs4636654	0.0089	4.892e-08	11	28642653	G	A	0.0483043	0.608	11:28642653:SNP	a	g	0.4002	0.0159	0.3318	0.4737	-0.0011	0.0067	0.8666	+-+-++++-+-??-++-+--??-++--+?-?+?+?+?-?+---	0	26.752	32	0.7294	49269	33	11	28642653	0	0.0282169	0.0256971	0.872642
11:46343189	rs12285419	0.011	1.048e-14	11	46343189	A	C	0.0849045	0.2	11:46343189:SNP	a	c	0.1944	0.0125	0.1456	0.2251	0.0028	0.0086	0.7421	+-+++---+-+??++++--+??+++-+-?-?+?-?-?+?--++	0	24.7	32	0.818	49269	33	11	46343189	0	0.108289	0.0986194	0.753493
11:57585662	rs708228	0.0091	6.556e-09	11	57585662	T	C	0.0527997	0.339	11:57585662:SNP	t	c	0.3241	0.0192	0.2525	0.3565	-0.0001	0.0069	0.9861	-++++-+-+--??+++-++-??+-+++-?-?-?+?+?-?-++-	0	22.429	32	0.8955	49269	33	11	57585662	0	0.000303524	0.00027642	0.986735
11:81178838	rs72943392	0.0096	2.393e-08	11	81178838	C	G	0.0534957	0.293	11:81178838:SNP	c	g	0.2884	0.0205	0.2421	0.3249	-0.0124	0.0073	0.08911	--+--++---+??++--+--??++-+-+?+?-?+?-?+?----	23	41.563	32	0.12	49269	33	11	81178838	23.0084	2.89038	2.63227	0.104712
12:104631552	rs10861176	0.0098	1.588e-08	12	104631552	A	G	0.0555021	0.743	12:104631552:SNP	a	g	0.7298	0.0335	0.6857	0.8497	0.0007	0.0075	0.9221	+--+----+++??++-++-+??---+++?-?+?+?+?-?+-+-	27.3	44.021	32	0.07659	49269	33	12	104631552	27.3074	0.00956265	0.00870872	0.925649
12:110723245	rs4766428	0.0089	3.931e-17	12	110723245	T	C	0.0750038	0.461	12:110723245:SNP	t	c	0.4568	0.0364	0.4103	0.5539	0.0117	0.0069	0.08885	-++++++-+++??++-+++-??-+--++?+?-?-?+?+?+++-	0	19.63	32	0.9574	49269	33	12	110723245	0	2.89509	2.63656	0.10443
12:123650335	rs1615350	0.0098	4.918e-14	12	123650335	C	T	0.0736036	0.273	12:123650335:SNP	t	c	0.7433	0.015	0.7061	0.7961	0.0243	0.0075	0.001112	++++-++++-+??--++++-??+----+?+?+?+?+?+?++-+	0	25.107	32	0.8017	49269	33	12	123650335	0	10.6311	9.68178	0.00186104
12:124476873	rs12833624	0.009	2.773e-08	12	124476873	T	C	0.0501992	0.354	12:124476873:SNP	t	c	0.3485	0.0287	0.3069	0.4221	0.0122	0.0068	0.07343	++-+++-+-+-??-++-+++??+-+++-?+?-?-?-?-?-+++	0	30.237	32	0.556	49269	33	12	124476873	0	3.20463	2.91846	0.0875713
12:2384005	rs2238057	0.0087	8.502e-22	12	2384005	G	T	0.0835012	0.432	12:2384005:SNP	t	g	0.6045	0.0377	0.5672	0.7188	-0.0002	0.0067	0.978	-++---+-+++??-+-+-++??---+++?-?+?+?+?-?+---	0	22.473	32	0.8942	49269	33	12	2384005	0	0.000760458	0.00069255	0.979005
12:53760710	rs10876446	0.0094	1.026e-08	12	53760710	C	G	0.0540022	0.326	12:53760710:SNP	c	g	0.297	0.0286	0.2093	0.3743	0.0084	0.0077	0.2747	-+----+++-+??+-+++--??+-+++-?-?-?+?+?+?-+-+	17.3	38.701	32	0.1928	49269	33	12	53760710	17.3148	1.19313	1.08658	0.29723
12:57682956	rs61937595	0.0162	1.147e-15	12	57682956	C	T	0.130098	0.917	12:57682956:SNP	t	c	0.0839	0.0134	0.054	0.0972	0.0152	0.0142	0.2835	+-+++--+---??+-+++--??-++++-?+?-?+?-?+?++--	22.5	41.291	32	0.1258	49269	33	12	57682956	22.5013	1.15023	1.04752	0.306079
12:72259954	rs12303743	0.0145	1.59e-09	12	72259954	C	G	0.0874988	0.102	12:72259954:SNP	c	g	0.0956	0.0135	0.0174	0.1102	0.0114	0.0114	0.3184	+++++---+++??--+++--??--+-++?-?-?-?+?-?-++-	11.5	36.141	32	0.2812	49269	33	12	72259954	11.4579	0.995508	0.90661	0.341016
12:95195293	rs6538539	0.0086	4.428e-11	12	95195293	G	T	0.0567961	0.462	12:95195293:SNP	t	g	0.5448	0.0148	0.455	0.5934	0.0007	0.0065	0.9108	---++------??----+++??-+---+?+?-?-?+?-?++--	0	27.853	32	0.6766	49269	33	12	95195293	0	0.0125506	0.0114299	0.91486
13:38860697	rs2455415	0.0088	1.69e-08	13	38860697	T	C	0.0494949	0.423	13:38860697:SNP	t	c	0.4158	0.0469	0.273	0.4686	-0.0007	0.0067	0.9216	-++-+-++-++??-+-----??++++--?+?-?+?-?-?+-++	0	20.296	32	0.9459	49269	33	13	38860697	0	0.0096862	0.00882123	0.925172
13:74325499	rs12877581	0.0099	1.803e-09	13	74325499	C	G	0.0596014	0.284	13:74325499:SNP	c	g	0.2558	0.0199	0.1922	0.3354	-0.012	0.0083	0.1465	+--+------+??--+----??-+++--?+?-?-?-?-?++--	0	31.33	32	0.5003	49269	33	13	74325499	0	2.10832	1.92005	0.165851
13:79930079	rs9318627	0.0088	4.352e-12	13	79930079	A	C	0.0611986	0.613	13:79930079:SNP	a	c	0.5997	0.0182	0.5603	0.6905	-0.008	0.007	0.2524	+-?-+--+--+??------+??-+-+-+?-?+?+?-?+?--+-	30.6	44.676	31	0.05326	46857	32	13	79930079	30.6115	1.30997	1.19299	0.274727
14:104255569	rs10873538	0.0091	3.01e-13	14	104255569	G	T	0.0665031	0.346	14:104255569:SNP	t	g	0.6786	0.0344	0.6048	0.7881	0.0009	0.0073	0.9001	+--+-+++---??++++-++??-+++-+?+?-?+?+?-?-++?	37.8	49.86	31	0.0173	47017	32	14	104255569	37.8259	0.015759	0.0143518	0.904642
14:33303540	rs12883788	0.0087	1.862e-12	14	33303540	T	C	0.0613011	0.473	14:33303540:SNP	t	c	0.4387	0.0227	0.3693	0.499	0.01	0.0068	0.1414	-+++---++-+??+++-+-+??-++---?+?-?-?+?+?+++-	33.2	47.937	32	0.03486	49269	33	14	33303540	33.2457	2.16266	1.96953	0.160497
14:51655145	rs2999392	0.0094	3.05e-08	14	51655145	T	C	0.0517987	0.701	14:51655145:SNP	t	c	0.6768	0.0328	0.5887	0.7316	0.0022	0.007	0.7549	-++-+-+-+++??-----+-??--++--?-?-?-?+?+?--++	13.4	36.943	32	0.2511	49269	33	14	51655145	13.3801	0.0974594	0.0887564	0.765764
14:72417326	rs2332700	0.0099	3.875e-14	14	72417326	C	G	0.0750982	0.258	14:72417326:SNP	c	g	0.2465	0.0191	0.1975	0.2802	0.0053	0.0076	0.483	++-++---+++??+-+-+-+??--+-++?-?-?+?+?+?+++-	0	20.2	32	0.9477	49269	33	14	72417326	0	0.492082	0.44814	0.50322
15:40567237	rs56205728	0.0097	1.007e-10	15	40567237	A	G	0.0630037	0.3	15:40567237:SNP	a	g	0.2974	0.0213	0.2351	0.3473	-0.0135	0.0084	0.106	+-?-----+++??--+-??+??-+----?+?+?-?+?-?++--	0	21.076	29	0.8564	42467	30	15	40567237	0	2.61287	2.37954	0.122934
15:44080737	rs62018952	0.0097	1.941e-09	15	44080737	C	T	0.0584027	0.736	15:44080737:SNP	t	c	0.2842	0.0215	0.1587	0.3227	0.0125	0.0074	0.09065	+-?-++++-+-??-+-++++??+++-++?+?+?-?-?+?++++	0	21.372	31	0.9018	46857	32	15	44080737	0	2.86279	2.60715	0.106383
15:61872197	rs35351411	0.0087	2.211e-13	15	61872197	C	A	0.0635044	0.561	15:61872197:SNP	a	c	0.4724	0.0603	0.4251	0.6643	0.0037	0.0066	0.5762	-++++-+--++??---+++-??+++-++?+?+?-?-?-?--++	0	23.517	32	0.8613	49269	33	15	61872197	0	0.312418	0.28452	0.593754
15:78868398	rs2456020	0.0102	1.125e-15	15	78868398	C	T	0.0815984	0.773	15:78868398:SNP	t	c	0.2298	0.0218	0.1602	0.2931	-0.0124	0.0078	0.1109	-----------??-++---+??+--+++?+?-?+?+?-?-+--	0	24.083	32	0.8414	49269	33	15	78868398	0	2.54135	2.31441	0.12818
15:83368738	rs4779050	0.0089	7.274e-11	15	83368738	T	G	0.0579953	0.381	15:83368738:SNP	t	g	0.3713	0.0272	0.3325	0.4392	0.0152	0.0068	0.02492	++--+++++++??+--++++??+-+-++?-?+?-?-?+?++--	9.1	35.192	32	0.3194	49269	33	15	83368738	9.07024	5.02944	4.58031	0.0323413
15:91426560	rs4702	0.0089	2.794e-21	15	91426560	G	A	0.0843044	0.461	15:91426560:SNP	a	g	0.5614	0.0291	0.501	0.6286	0.0049	0.0067	0.4657	++-+-+-+-+-??------+??++++--?+?+?-?-?+?+--+	6.2	34.131	32	0.3655	49269	33	15	91426560	6.24359	0.53216	0.484639	0.486328
16:13753384	rs8055219	0.0101	5.693e-11	16	13753384	A	G	0.0665031	0.242	16:13753384:SNP	a	g	0.2259	0.0238	0.1442	0.2513	0.0105	0.0078	0.1751	-++++-+----??+-++-++??+---++?-?+?-?+?+?-+-+	0	29.058	32	0.6162	49269	33	16	13753384	0	1.83873	1.67453	0.195653
16:29994922	rs3814883	0.0087	1.576e-14	16	29994922	C	T	0.0670977	0.548	16:29994922:SNP	t	c	0.4786	0.0362	0.3749	0.5134	-0.0117	0.0069	0.09057	-+-+-+---+-??+++---+??+-++-+?-?-?-?-?+?--++	0	29.019	32	0.6182	49269	33	16	29994922	0	2.86421	2.60844	0.106296
16:58659307	rs149165	0.0087	3.005e-08	16	58659307	T	G	0.0481995	0.569	16:58659307:SNP	t	g	0.5373	0.0175	0.5116	0.5819	-0.0117	0.0065	0.0742	----+-+----??++++---??--+-+-?+?-?-?-?+?+--+	15.4	37.841	32	0.22	49269	33	16	58659307	15.4356	3.18758	2.90293	0.0884188
16:89559297	rs4575535	0.0096	5.77e-09	16	89559297	G	A	0.0557982	0.719	16:89559297:SNP	a	g	0.3039	0.043	0.1456	0.3716	-0.0047	0.0073	0.5231	---++-++-++??-+++-+-??++--+-?-?-?-?-?+?---+	0	28.909	32	0.6238	49269	33	16	89559297	0	0.407777	0.371363	0.542262
17:12875908	rs73292401	0.0109	5.48e-10	17	12875908	A	T	0.0676045	0.201	17:12875908:SNP	a	t	0.2063	0.0179	0.1607	0.2508	-0.0072	0.0081	0.3746	+-+--++-+-+??+++----??+++--+?+?-?-?+?-?--++	40.2	53.547	32	0.009855	49269	33	17	12875908	40.2394	0.788348	0.71795	0.396817
17:19141582	rs57433322	0.0139	1.992e-09	17	19141582	C	G	0.0830996	0.885	17:19141582:SNP	c	g	0.8703	0.0162	0.8319	0.8906	-0.0022	0.0106	0.838	-+--+-+----??+++++-+??-++-+-?+?+?-?+?-?--++	26.2	43.333	32	0.08716	49269	33	17	19141582	26.1533	0.0418008	0.038068	0.845307
18:27500959	rs9304548	0.01	1.594e-08	18	27500959	C	A	0.0567016	0.261	18:27500959:SNP	a	c	0.7497	0.0193	0.6736	0.7844	-0.008	0.0077	0.2952	+-+--+++-+-??+-++---??+-+-+-?-?-?+?-?+?--++	22.8	41.45	32	0.1224	49269	33	18	27500959	22.7986	1.09575	0.997904	0.317818
18:50746748	rs4632195	0.0086	4.586e-08	18	50746748	T	C	0.0471964	0.529	18:50746748:SNP	t	c	0.5198	0.0374	0.412	0.5605	0.0022	0.0065	0.735	+--+--++-+-??-+++---??---+--?+?+?+?+?-?+-+-	0	17.87	32	0.9792	49269	33	18	50746748	0	0.11457	0.104339	0.746683
18:53200117	rs9636107	0.0086	5.115e-16	18	53200117	G	A	0.0698969	0.494	18:53200117:SNP	a	g	0.5397	0.0297	0.4731	0.596	0.0038	0.0065	0.5532	++-+++-+-+-??-++---+??-----+?+?-?-?+?+?--++	16.8	38.446	32	0.2006	49269	33	18	53200117	16.7664	0.351616	0.320217	0.571477
18:77578986	rs11664298	0.0108	8.936e-13	18	77578986	A	G	0.0773995	0.206	18:77578986:SNP	a	g	0.1856	0.0272	0.1165	0.2568	-0.0139	0.0084	0.09972	+---+-+----??-+--+-+??--+---?+?+?+?-?-?----	18.5	39.266	32	0.1764	49269	33	18	77578986	18.5046	2.71002	2.46801	0.116185
18:77633271	rs76838079	0.0138	1.529e-08	18	77633271	T	C	0.0780048	0.151	18:77633271:SNP	t	c	0.1471	0.0119	0.1151	0.1623	0.0056	0.0128	0.6591	+-++??-+--+??-+-+??+??+--+--???+?+???-?-+--	22.3	33.475	26	0.1488	41425	27	18	77633271	22.3301	0.194619	0.177239	0.673756
19:11849736	rs72986630	0.0179	3.594e-10	19	11849736	T	C	0.112296	0.074	19:11849736:SNP	t	c	0.058	0.0072	0.0351	0.0701	0.01	0.0188	0.5958	-+??++++-++??++++?-+??-+-++-?+?-?-?-?+?---+	13.4	33.468	29	0.2593	43148	30	19	11849736	13.3501	0.281377	0.25625	0.612708
19:19518316	rs1000237	0.0089	2.8e-16	19	19518316	A	T	0.0732053	0.373	19:19518316:SNP	a	t	0.3496	0.0134	0.2956	0.3835	0.0034	0.0069	0.6228	+-+---+-++-??-+-++-+??--+-++?+?-?-?-?-?++++	0	24.244	32	0.8355	49269	33	19	19518316	0	0.241952	0.220346	0.638777
19:30987423	rs2053079	0.0101	3.007e-09	19	30987423	G	A	0.0598986	0.246	19:30987423:SNP	a	g	0.754	0.0263	0.7232	0.8273	0.0064	0.0076	0.4012	-++++-+++++??----+--??+--+--?+?+?+?+?-?+-+-	7.1	34.431	32	0.3522	49269	33	19	30987423	7.0605	0.704727	0.641795	0.423061
19:50162909	rs7251	0.0094	8.292e-12	19	50162909	C	G	0.0641009	0.682	19:50162909:SNP	c	g	0.6618	0.0191	0.6288	0.7758	-0.013	0.0074	0.07864	+++-------+??+-+--++??+---+-?-?+?+?-?-?----	21.9	40.973	32	0.1329	49269	33	19	50162909	21.8998	3.09279	2.8166	0.0932936
1:150115398	rs12138231	0.0116	7.99e-09	1	150115398	A	T	0.0669949	0.829	1:150115398:SNP	a	t	0.8183	0.0087	0.7899	0.8721	-0.0011	0.0087	0.8971	++--++-++-+??++-+++-??+-++--?-?+?+?-?-?--+-	0	21.018	32	0.9313	49269	33	1	150115398	0	0.0167251	0.0152316	0.901777
1:177276006	rs16851048	0.0107	4.149e-12	1	177276006	C	T	0.0744973	0.208	1:177276006:SNP	t	c	0.7954	0.023	0.7362	0.8705	0.0018	0.0081	0.8206	++--+-++++-??++--+++??++-+++?+?-?-?-?-?-++-	0	27.783	32	0.68	49269	33	1	177276006	0	0.0514261	0.0468338	0.828667
1:200414959	rs7515363	0.0089	1.836e-09	1	200414959	C	T	0.0535029	0.389	1:200414959:SNP	t	c	0.5956	0.0316	0.5142	0.6465	-0.0042	0.0067	0.5344	-++--++-+--??++---++??--+---?+?-?+?-?-?---+	0	18.519	32	0.9725	49269	33	1	200414959	0	0.386018	0.351547	0.553239
1:2373168	rs6673880	0.0091	7.195e-12	1	2373168	G	A	0.062301	0.508	1:2373168:SNP	a	g	0.4873	0.0311	0.402	0.5465	-0.0034	0.0074	0.6489	---+++--++-??-+--+-+??+++-+-?-?-?+?-?+?---+	0	23.818	32	0.8509	49269	33	1	2373168	0	0.20729	0.188779	0.663935
1:239198959	rs11587347	0.0147	1.529e-12	1	239198959	G	C	0.103895	0.105	1:239198959:SNP	c	g	0.8984	0.0185	0.8579	0.957	-0.0087	0.0114	0.4413	+-++--+-+++??++-+---??++++-+?-?+?-?-?+?-+--	7.4	34.542	32	0.3473	49269	33	1	239198959	7.35916	0.5929	0.539954	0.462452
1:243793012	rs145071536	0.012	1.615e-12	1	243793012	C	T	0.0851005	0.201	1:243793012:SNP	t	c	0.8196	0.0169	0.7961	0.8543	0.0065	0.0117	0.5777	+-++??-+-+-??????--+???-++++?+?+?+?-?+?--++	1.5	25.384	25	0.441	45439	26	1	243793012	1.51276	0.309968	0.282288	0.595206
1:30427639	rs56335113	0.0094	6.017e-12	1	30427639	A	G	0.064701	0.316	1:30427639:SNP	a	g	0.3044	0.0189	0.2334	0.3305	0.0021	0.0072	0.7693	--+++-?++--??-+-++++??----++?-?-?-?-?+?++++	0	18.7	31	0.9597	48979	32	1	30427639	0	0.0860194	0.078338	0.779563
1:36627542	rs4653164	0.0092	3.076e-08	1	36627542	T	C	0.0511038	0.677	1:36627542:SNP	t	c	0.6745	0.0312	0.5557	0.7073	0.005	0.007	0.4717	-+-++-+-++-??-+---++??++-+--?+?-?+?-?+?++++	0	24.109	32	0.8405	49269	33	1	36627542	0	0.517991	0.471735	0.49219
1:44100084	rs11210892	0.0091	2.678e-12	1	44100084	G	A	0.0635005	0.347	1:44100084:SNP	a	g	0.6723	0.0118	0.6385	0.6973	0.0086	0.0069	0.211	-+++--+-+--??-+--+-+??--++--?+?+?-?+?+?+--+	22.6	41.368	32	0.1241	49269	33	1	44100084	22.6455	1.56455	1.42484	0.232609
1:73768366	rs12129573	0.0089	2.282e-18	1	73768366	A	C	0.0777994	0.384	1:73768366:SNP	a	c	0.3761	0.037	0.3238	0.4798	-0.0111	0.0069	0.1061	-+--+-+--+-??+-+++--??-----+?-?-?-?+?-?----	0	22	32	0.9074	49269	33	1	73768366	0	2.61137	2.37818	0.123041
1:8431607	rs3795310	0.0087	5.75e-09	1	8431607	C	T	0.0509973	0.543	1:8431607:SNP	t	c	0.4373	0.0457	0.3047	0.5377	-0.0036	0.0067	0.5865	++-++---++-??--+---+??--++--?-?+?-?-?+?+---	0	21.688	32	0.9155	49269	33	1	8431607	0	0.295843	0.269425	0.603718
1:97878068	rs11165867	0.0116	1.3e-10	1	97878068	T	C	0.0743034	0.171	1:97878068:SNP	t	c	0.1721	0.0143	0.1502	0.2015	0.0099	0.0087	0.2531	++----+-++-??-++++-+??+++--+?-?+?+?-?+?+++-	0	28.026	32	0.6681	49269	33	1	97878068	0	1.30611	1.18948	0.275435
1:98552832	rs1198588	0.0108	1.731e-21	1	98552832	T	A	0.102598	0.806	1:98552832:SNP	a	t	0.203	0.0193	0.1575	0.3008	-0.004	0.0082	0.6258	-+--+-+----??+---+-+??---++-?-?-?-?+?-?-+++	0	17.163	32	0.985	49269	33	1	98552832	0	0.237799	0.216564	0.64167
20:37485458	rs4812325	0.0089	8.96e-16	20	37485458	A	G	0.0719042	0.63	20:37485458:SNP	a	g	0.6019	0.0254	0.5294	0.643	-0.0015	0.0068	0.8313	---++-+----??---++-+??++-++-?+?+?-?-?-?+-++	0	24.702	32	0.8179	49269	33	20	37485458	0	0.0453837	0.041331	0.8389
20:48090779	rs6125656	0.0111	6.293e-09	20	48090779	A	G	0.0644959	0.191	20:48090779:SNP	a	g	0.1947	0.0225	0.1126	0.2502	0.0035	0.0083	0.6757	++-+--+---+??--+++--??++++-+?+?+?+?+?-?--++	12	36.38	32	0.272	49269	33	20	48090779	12.0396	0.175007	0.159379	0.689729
20:62150128	rs113264400	0.0202	2.865e-08	20	62150128	C	T	0.112296	0.052	20:62150128:SNP	t	c	0.9515	0.0115	0.8753	0.9656	0.0176	0.0172	0.3063	-+-----++????+++-+-+??+++--+?-?-?-?+?+?+++-	6.7	32.165	30	0.3599	47063	31	20	62150128	6.73092	1.04656	0.953106	0.32893
22:39988175	rs132582	0.0086	3.259e-09	22	39988175	C	T	0.0509973	0.471	22:39988175:SNP	t	c	0.5471	0.02	0.4993	0.5827	0.0043	0.0066	0.5174	+------++--??-+++---??++-++-?-?+?+?+?-?++++	0	26.039	32	0.7619	49269	33	22	39988175	0	0.419073	0.38165	0.536721
22:42370991	rs5751191	0.0086	3.004e-14	22	42370991	C	T	0.0655951	0.516	22:42370991:SNP	t	c	0.4923	0.0142	0.4432	0.5211	-0.006	0.0066	0.3598	++++-++----??-++--++??-+----?+?-?+?-?+?---+	11.1	35.979	32	0.2875	49269	33	22	42370991	11.0592	0.838591	0.763706	0.382171
22:50294469	rs6520064	0.0106	3.583e-08	22	50294469	G	A	0.0584981	0.213	22:50294469:SNP	a	g	0.7954	0.0131	0.7723	0.842	0.0066	0.0082	0.4262	+--++-+--+-??+-++---??-+++-+?-?+?-?+?+?+++-	21.1	40.576	32	0.1422	49269	33	22	50294469	21.1356	0.633156	0.576616	0.447642
22:51109735	rs713692	0.0095	2.666e-09	22	51109735	A	G	0.0566021	0.701	22:51109735:SNP	a	g	0.6922	0.0125	0.6663	0.782	0.0128	0.0072	0.07664	+-++-++---+??-+--+--??++++++?-?+?-?+?-?++++	0	26.852	32	0.7247	49269	33	22	51109735	0	3.13475	2.85482	0.0911003
2:145183851	rs13016542	0.0129	8.282e-12	2	145183851	T	C	0.0883039	0.876	2:145183851:SNP	t	c	0.8578	0.0161	0.8285	0.8848	0.0064	0.0098	0.5128	++??+-+-+-+??-++--++??+-++--?-?-?+?+?-?-++-	14.5	35.098	30	0.2391	44902	31	2	145183851	14.525	0.428349	0.390098	0.532248
2:156835793	rs1881046	0.0092	3.392e-08	2	156835793	G	T	0.0507026	0.67	2:156835793:SNP	t	g	0.3387	0.0169	0.2753	0.369	-0.0098	0.0072	0.1751	--??---+--+??++----+??++-+--?+?+?+?-?+?+--+	0	26.879	30	0.6296	44902	31	2	156835793	0	1.83873	1.67453	0.195653
2:162845855	rs2909457	0.0087	1.482e-08	2	162845855	G	A	0.0489997	0.451	2:162845855:SNP	a	g	0.5612	0.0269	0.5092	0.6402	0.0013	0.0069	0.845	-+??-++-+-+??++++-++??+--+-+?-?-?-?-?-?+-+-	10.3	33.457	30	0.303	44902	31	2	162845855	10.3327	0.038221	0.0348079	0.851999
2:172956449	rs62183855	0.0111	2.658e-09	2	172956449	A	C	0.0660967	0.814	2:172956449:SNP	a	c	0.8049	0.0142	0.7704	0.9282	0.0118	0.0087	0.1737	-+??+---+-+??+-+-+++??+-++-+?+?+?-?+?-?+-++	13.7	34.753	30	0.2517	44902	31	2	172956449	13.6765	1.85072	1.68545	0.194202
2:185601420	rs11693094	0.0087	4.292e-10	2	185601420	C	T	0.054403	0.556	2:185601420:SNP	t	c	0.4482	0.0335	0.3633	0.5238	0.0058	0.007	0.4054	-+??++++++-??-++-+++??+--+--?+?-?+?+?-?-+++	0	26.793	30	0.6341	44902	31	2	185601420	0	0.69225	0.630433	0.427196
2:198274929	rs12151767	0.0086	1.307e-12	2	198274929	G	A	0.0611045	0.524	2:198274929:SNP	a	g	0.4903	0.0194	0.3983	0.5774	-0.0133	0.0068	0.05076	--??-+--+-+??---+--+??-+----?-?-?-?-?-?-+++	0.4	30.122	30	0.4594	44902	31	2	198274929	0.40502	3.81617	3.47539	0.0622879
2:199990107	rs1451488	0.0087	4.472e-16	2	199990107	G	A	0.0708947	0.568	2:199990107:SNP	a	g	0.4551	0.026	0.3704	0.5139	-0.0092	0.0068	0.1765	+-??-+-+-+-??--++---??-+-+--?-?-?-?-?-?-+--	0	10.579	30	0.9996	44902	31	2	199990107	0	1.82685	1.66371	0.197103
2:201253769	rs3739118	0.0095	2.364e-09	2	201253769	G	A	0.057004	0.719	2:201253769:SNP	a	g	0.2833	0.0219	0.2275	0.3307	0.0018	0.0076	0.8069	+-??---++--??++---++??-++--+?-?-?+?+?+?-+++	0	23.87	30	0.7779	44902	31	2	201253769	0	0.0597446	0.0544095	0.815561
2:212290048	rs3791710	0.0108	3.02e-08	2	212290048	T	C	0.0600033	0.804	2:212290048:SNP	t	c	0.7957	0.0219	0.7421	0.8573	0.0127	0.0085	0.1358	++??+---+++??+---+++??-++-+-?-?+?+?+?+?+-+-	22	38.446	30	0.1386	44902	31	2	212290048	21.9685	2.22492	2.02623	0.154603
2:22749726	rs12712510	0.0087	5.144e-11	2	22749726	T	C	0.0574006	0.488	2:22749726:SNP	t	c	0.4709	0.0293	0.4281	0.546	-0.0009	0.0069	0.9013	--??+--+--+??----+++??---+--?-?+?-?+?+?---+	0	14.186	30	0.9936	44902	31	2	22749726	0	0.0153808	0.0140073	0.905788
2:2327295	rs6715366	0.0097	2.492e-08	2	2327295	A	G	0.0540972	0.277	2:2327295:SNP	a	g	0.2703	0.0267	0.1934	0.3062	-0.0033	0.0076	0.6644	-+??--+-++-??-+-++-+??++++--?-?+?+?-?-?-+--	0	19.721	30	0.9236	44902	31	2	2327295	0	0.188223	0.171415	0.678858
2:233743109	rs778371	0.0095	1.495e-17	2	233743109	G	A	0.0806029	0.301	2:233743109:SNP	a	g	0.6971	0.0352	0.6069	0.7362	0.0065	0.0075	0.3837	-+??+-++-+-??------+??+-++++?+?+?-?+?+?+++-	10.1	33.359	30	0.3072	44902	31	2	233743109	10.0692	0.758814	0.691053	0.405807
2:37575381	rs3770754	0.0091	5.352e-09	2	37575381	C	G	0.052896	0.645	2:37575381:SNP	c	g	0.6255	0.0251	0.5384	0.6719	0.0019	0.0072	0.7958	+-??++-+-++??+-+-+-+??-+--+-?-?-?+?-?+?++--	16.1	35.755	30	0.2162	44902	31	2	37575381	16.0957	0.0669704	0.0609901	0.804938
2:73837955	rs6546857	0.0102	2.744e-09	2	73837955	G	A	0.0603978	0.243	2:73837955:SNP	a	g	0.769	0.02	0.7432	0.829	0.0191	0.0082	0.01959	+-??+--++++??+++-++-??+---++?+?-?+?-?+?+-++	0	22.49	30	0.8356	44902	31	2	73837955	0	5.44807	4.96156	0.0259168
2:79433742	rs17016552	0.0091	1.2e-08	2	79433742	C	G	0.0517002	0.661	2:79433742:SNP	c	g	0.646	0.0497	0.5182	0.828	0.0128	0.0071	0.07251	++??--++--+??--+-+++??--+--+?+?+?-?+?+?++-+	12.6	34.312	30	0.2685	44902	31	2	79433742	12.567	3.22527	2.93725	0.0865578
3:107379837	rs167924	0.009	2.339e-08	3	107379837	G	A	0.0501992	0.641	3:107379837:SNP	a	g	0.3752	0.0181	0.3342	0.4466	0.006	0.0067	0.3721	--+++++-+++??++-+++-??-++-+-?+?-?+?-?+?++-+	7.1	34.449	32	0.3514	49269	33	3	107379837	7.10906	0.79664	0.725501	0.394346
3:117772036	rs1604060	0.014	3.241e-08	3	117772036	G	A	0.0772051	0.897	3:117772036:SNP	a	g	0.116	0.0208	0.0669	0.2264	0.0051	0.0102	0.6163	+++-+-+++--??++++--+??-++---?-?-?-?+?+?-+++	0	29.467	32	0.5953	49269	33	3	117772036	0	0.251102	0.228679	0.632505
3:136398387	rs7634476	0.0088	5.462e-11	3	136398387	G	A	0.0577033	0.603	3:136398387:SNP	a	g	0.4632	0.0382	0.404	0.594	-0.0036	0.0068	0.5979	-+++++---+-??-+-+---??++-++-?-?+?-?+?+?-+--	4.4	33.462	32	0.3962	49269	33	3	136398387	4.36914	0.278175	0.253334	0.614737
3:161487491	rs308697	0.0087	8.832e-09	3	161487491	C	A	0.0501036	0.574	3:161487491:SNP	a	c	0.4385	0.021	0.3365	0.4931	-0.0142	0.0065	0.02864	------+---+??+++-++-??---++-?+?-?+?-?-?--++	10.7	35.823	32	0.2936	49269	33	3	161487491	10.6719	4.78912	4.36146	0.0367608
3:16875823	rs12489270	0.0089	7.468e-11	3	16875823	C	T	0.0579046	0.388	3:16875823:SNP	t	c	0.6352	0.0279	0.5973	0.7127	0.0034	0.0067	0.6134	+-++----++-??+--+--+??+++--+?-?+?-?-?+?++++	0	21.95	32	0.9087	49269	33	3	16875823	0	0.255253	0.23246	0.629706
3:17868759	rs1430894	0.0086	6.154e-10	3	17868759	T	C	0.0532953	0.494	3:17868759:SNP	t	c	0.4865	0.0283	0.453	0.5741	-0.0013	0.0065	0.8408	+-+--++++-+??-+--+++??--++--?-?-?+?-?-?+---	0	23.278	32	0.8693	49269	33	3	17868759	0	0.0403489	0.0367458	0.847984
3:180733150	rs7647398	0.0109	1.074e-12	3	180733150	C	T	0.0774979	0.811	3:180733150:SNP	t	c	0.2029	0.0145	0.1508	0.2337	0.0124	0.0081	0.1243	--++++-++++??-++++++??-+-+++?+?-?+?-?-?+++-	19.5	39.734	32	0.1635	49269	33	3	180733150	19.4644	2.36229	2.15134	0.142446
3:2547786	rs17194490	0.0116	1.795e-11	3	2547786	T	G	0.0781994	0.173	3:2547786:SNP	t	g	0.1741	0.0252	0.1233	0.2353	-0.0183	0.0087	0.0353	----+--++--??+--+-++??-+++-+?-?-?-?+?-?---+	0	21.139	32	0.9286	49269	33	3	2547786	0	4.4306	4.03496	0.0445668
3:30044778	rs6549963	0.0088	4.308e-08	3	30044778	T	C	0.0483043	0.596	3:30044778:SNP	t	c	0.5869	0.0256	0.5549	0.6534	-0.0067	0.0067	0.3188	+++++------??++-+---??-+++--?-?+?-?+?-?+---	36.4	50.284	32	0.02093	49269	33	3	30044778	36.3615	0.993863	0.905112	0.341415
3:36848316	rs9876421	0.0092	9.192e-12	3	36848316	T	C	0.0625033	0.355	3:36848316:SNP	t	c	0.3574	0.036	0.3036	0.457	0.0052	0.0069	0.4492	+++--++-++-??---++-+??-++-+-?+?-?+?+?+?-+-+	0	28.16	32	0.6614	49269	33	3	36848316	0	0.57267	0.521531	0.470189
3:52815905	rs2710323	0.0086	1.229e-19	3	52815905	T	C	0.0784044	0.531	3:52815905:SNP	t	c	0.5015	0.0417	0.3679	0.5477	-0.0087	0.0066	0.1841	+-++-+----+??-------??------?+?-?+?-?-?+-++	0	20.712	32	0.9378	49269	33	3	52815905	0	1.76421	1.60667	0.204961
3:63903759	rs6798742	0.0093	4.569e-11	3	63903759	G	A	0.0610991	0.32	3:63903759:SNP	a	g	0.6957	0.0134	0.664	0.7167	-0.0047	0.007	0.5088	----+---+-+??-+-+-+-??--+---?+?-?+?+?+?+--+	0	26.996	32	0.718	49269	33	3	63903759	0	0.436534	0.397552	0.528356
3:71563777	rs60135207	0.0088	1.526e-08	3	71563777	G	T	0.0495994	0.596	3:71563777:SNP	t	g	0.4249	0.0264	0.3479	0.4841	-0.0094	0.0066	0.1504	++-+----++-??--++---??++---+?-?-?+?+?-?---+	0	30.716	32	0.5314	49269	33	3	71563777	0	2.06819	1.8835	0.169937
4:103188709	rs13107325	0.0168	2.9e-21	4	103188709	T	C	0.158703	0.081	4:103188709:SNP	t	c	0.0708	0.0147	0.0106	0.0874	0.0536	0.0136	8.553e-05	+++?++++++-??++-++--??--+++-?+?+?+?+?+?+++-	28.3	43.22	31	0.07115	47314	32	4	103188709	28.2739	15.4319	14.0539	0.000177646
4:167974142	rs1427633	0.0088	4.097e-08	4	167974142	G	C	0.0483043	0.419	4:167974142:SNP	c	g	0.5925	0.0273	0.5482	0.6675	-0.0015	0.0068	0.8278	---?--+-+++??-+----+??-+++-+?+?+?+?-?+?++-+	0	27.943	31	0.6241	47314	32	4	167974142	0	0.0473167	0.0430914	0.835553
4:176859992	rs2333321	0.0105	1.248e-11	4	176859992	A	G	0.0712038	0.218	4:176859992:SNP	a	g	0.2125	0.0133	0.1753	0.2354	-0.0151	0.0082	0.06674	+-+?+--+--+??-+++---??-----+?-?-?+?-?-?+--+	0	26.751	31	0.6846	47314	32	4	176859992	0	3.36143	3.06126	0.0801795
4:23423586	rs215412	0.0091	2.692e-10	4	23423586	A	G	0.0577033	0.339	4:23423586:SNP	a	g	0.3245	0.0303	0.2273	0.3618	0.0058	0.0071	0.4154	--+?+-++-++??+------??-++++-?-?-?+?+?-?-+++	10	34.444	31	0.3064	47314	32	4	23423586	9.99884	0.663292	0.604061	0.437033
4:31202669	rs11941714	0.0093	3.073e-08	4	31202669	G	A	0.0515957	0.673	4:31202669:SNP	a	g	0.3286	0.0238	0.2862	0.3773	0.0032	0.0072	0.6538	-+-?-+-++++??+-+-+-+??+-+---?+?-?+?-?-?--++	0	30.628	31	0.4851	47314	32	4	31202669	0	0.201143	0.183181	0.668654
4:706700	rs35734242	0.0089	1.368e-08	4	706700	C	T	0.050704	0.438	4:706700:SNP	t	c	0.5702	0.0188	0.5286	0.6039	-0.0164	0.0072	0.02191	---?+-----+??-++----??++--+-?+?+?+?-?-?-+--	0	26.739	31	0.6852	47314	32	4	706700	0	5.25292	4.78384	0.028728
5:101723875	rs1901512	0.0094	5.723e-10	5	101723875	T	C	0.058401	0.318	5:101723875:SNP	t	c	0.3124	0.0116	0.2323	0.3527	-0.0018	0.0073	0.8081	-++--+--+--??+++++-+??++++-+?-?+?-?-?-?-++-	26.7	43.661	32	0.08198	47985	33	5	101723875	26.708	0.0589897	0.053722	0.816709
5:106766340	rs187557	0.0119	2.029e-08	5	106766340	C	T	0.0666956	0.163	5:106766340:SNP	t	c	0.8448	0.0086	0.8308	0.9036	0.0047	0.0092	0.6093	-+++--+++--??-------??-+-+--?-?-?+?-?-?+-++	0	30.321	32	0.5516	47985	33	5	106766340	0	0.261196	0.237871	0.625748
5:137892170	rs10117	0.0088	4.659e-10	5	137892170	G	A	0.0549994	0.613	5:137892170:SNP	a	g	0.4203	0.0468	0.2937	0.5461	-0.0124	0.0067	0.06414	-++--++++--??-+-+++-??---+-+?-?-?-?-?-?---+	0	27.733	32	0.6825	47985	33	5	137892170	0	3.42696	3.12094	0.0772923
5:139065988	rs9687282	0.0091	7.328e-09	5	139065988	G	T	0.0525994	0.35	5:139065988:SNP	t	g	0.6626	0.0255	0.597	0.7176	-0.0044	0.007	0.5304	++++-+-++-+??---++-+??+-++--?+?-?-?-?-?-+-+	0	27.22	32	0.7074	47985	33	5	139065988	0	0.393625	0.358475	0.549354
5:152235215	rs72802868	0.0096	4.554e-13	5	152235215	G	T	0.0691995	0.724	5:152235215:SNP	t	g	0.2941	0.0219	0.227	0.3186	0.0149	0.0071	0.03719	++++++-++++??-+-+-++??++++-+?+?-?-?+?+?+++-	0	26.231	32	0.7533	49269	33	5	152235215	0	4.34169	3.95398	0.0467606
5:155775075	rs12652777	0.0086	1.523e-08	5	155775075	T	C	0.0487997	0.489	5:155775075:SNP	t	c	0.4765	0.0195	0.4253	0.5071	0.0005	0.0066	0.9376	+-+---+-+-+??++-+-++??-----+?-?+?+?+?-?-++-	0	31.341	32	0.4997	47985	33	5	155775075	0	0.00612881	0.00558151	0.940446
5:45252500	rs10035564	0.0092	4.38e-13	5	45252500	G	A	0.0668024	0.35	5:45252500:SNP	a	g	0.668	0.0272	0.6021	0.7095	0.0073	0.007	0.2982	-+-++-+++++??---++++??+----+?-?+?+?-?-?++-+	21.6	40.792	32	0.1371	47985	33	5	45252500	21.5532	1.08223	0.985585	0.320824
5:88743219	rs16867571	0.0104	2.676e-10	5	88743219	A	G	0.0657035	0.778	5:88743219:SNP	a	g	0.7585	0.0132	0.7287	0.796	-0.0052	0.0079	0.5088	-++++-+---+??-+-----??++---+?-?+?+?+?+?+---	21.4	40.698	32	0.1393	47985	33	5	88743219	21.3721	0.436534	0.397552	0.528356
6:27509493	rs13195636	0.0159	6.546e-40	6	27509493	A	C	0.210504	0.926	6:27509493:SNP	a	c	0.898	0.0187	0.8694	0.9913	-0.0312	0.0115	0.006828	----++-----??-+--++-??++-+--?-?-?-?-?-?+-+-	0	27.463	32	0.6956	49269	33	6	27509493	0	7.31767	6.66421	0.00983684
6:33796794	rs9461916	0.0088	1.641e-09	6	33796794	C	T	0.0532953	0.612	6:33796794:SNP	t	c	0.4289	0.07	0.3542	0.6507	0.026	0.0067	0.0001116	+++++++-+-+??+--++++??+-+-++?-?+?+?+?+?-+++	0	28.198	32	0.6595	49269	33	6	33796794	0	14.9296	13.5964	0.000226623
6:73155285	rs2815731	0.0091	4.388e-11	6	73155285	C	A	0.0600033	0.66	6:73155285:SNP	a	c	0.3409	0.033	0.2492	0.4619	-0.0019	0.0069	0.7841	--+-+-++-+-??--+-+--??++-+++?-?-?-?+?-?-+-+	12.5	36.581	32	0.2644	49269	33	6	73155285	12.5229	0.075065	0.0683618	0.793737
6:84341803	rs217336	0.0087	8.051e-09	6	84341803	C	A	0.0503033	0.583	6:84341803:SNP	a	c	0.4184	0.0447	0.2775	0.4731	-0.0032	0.0066	0.6329	++-++-+-+--??-++-+--??-++++-?-?+?+?-?-?--++	12.5	36.572	32	0.2647	49269	33	6	84341803	12.5014	0.228149	0.207775	0.648517
6:93077500	rs634940	0.0099	1.784e-11	6	93077500	T	G	0.0663962	0.263	6:93077500:SNP	t	g	0.2577	0.0137	0.2016	0.2779	-0.0057	0.0075	0.4528	+-+-----++-??----+++??-+--++?+?+?+?-?+?---+	0	21.821	32	0.9121	49269	33	6	93077500	0	0.563633	0.513302	0.473713
6:96464060	rs117178087	0.0177	4.888e-08	6	96464060	C	T	0.0964005	0.939	6:96464060:SNP	t	c	0.0682	0.0082	0.0445	0.0858	-0.0062	0.0131	0.6364	+++---++--+??----+--??++++-+?+?-?+?-?-?----	0	29.75	32	0.5809	49269	33	6	96464060	0	0.223481	0.203525	0.651891
7:104594253	rs2252074	0.0088	6.192e-15	7	104594253	G	T	0.0685037	0.41	7:104594253:SNP	t	g	0.6043	0.014	0.5806	0.6459	0.0036	0.0066	0.5883	+--+++-+-+-??+--+-+-??-++--+?+?+?+?-?+?-+++	0	31.362	32	0.4987	49269	33	7	104594253	0	0.293007	0.266842	0.605458
7:110056000	rs6974218	0.0089	6.804e-10	7	110056000	A	C	0.0548953	0.634	7:110056000:SNP	a	c	0.6229	0.0206	0.4869	0.6654	-0.0073	0.0067	0.2768	-++-++++--+??-++--+-??-++-+-?-?-?-?+?-?-++-	0	31.818	32	0.4758	49269	33	7	110056000	0	1.18273	1.07712	0.299343
7:110935979	rs11534045	0.0093	1.396e-11	7	110935979	G	A	0.0627964	0.686	7:110935979:SNP	a	g	0.3294	0.0377	0.2899	0.4334	-0.0119	0.007	0.08778	-----+++++-??-+-+--+??+-----?+?-?-?+?+?-+-+	0	23.628	32	0.8576	49269	33	7	110935979	0	2.91462	2.65435	0.103267
7:131619847	rs1593304	0.0111	7.448e-09	7	131619847	G	A	0.0641013	0.807	7:131619847:SNP	a	g	0.2282	0.0584	0.1009	0.3602	-0.0108	0.0085	0.206	-+-++-+++-+??++--??+??-+----?-?-?-?+?+?-++-	2.3	30.694	30	0.4305	44879	31	7	131619847	2.26103	1.59932	1.4565	0.227488
7:133128127	rs7798283	0.0134	3.487e-08	7	133128127	T	G	0.074003	0.875	7:133128127:SNP	t	g	0.8685	0.0169	0.8282	0.9036	0.0163	0.01	0.1029	---+-++--+-??--+-+-+??++++++?+?+?+?+?+?-+++	0	22.85	32	0.883	49269	33	7	133128127	0	2.66001	2.42248	0.119606
7:137072531	rs728055	0.009	8.849e-14	7	137072531	T	A	0.0673969	0.658	7:137072531:SNP	a	t	0.3371	0.0233	0.2819	0.3802	0.0198	0.007	0.004903	+-+++-+++-+??--++--+??-+++++?-?+?+?+?+?-+--	7.5	34.595	32	0.345	49269	33	7	137072531	7.50108	7.91487	7.20808	0.00725759
7:2029867	rs58120505	0.0088	2.235e-24	7	2029867	T	C	0.089603	0.602	7:2029867:SNP	t	c	0.5809	0.0291	0.529	0.6593	-0.0039	0.0066	0.5556	-+-+-+---++??+++++--??--++++?+?+?-?+?-?+---	0	28.289	32	0.655	49269	33	7	2029867	0	0.34738	0.316359	0.573804
7:24717969	rs79210963	0.0137	4.142e-10	7	24717969	C	T	0.0856015	0.116	7:24717969:SNP	t	c	0.8938	0.0192	0.8543	0.9484	0.0045	0.0108	0.6779	-+--++--+--??-+++-++??+-+++-?+?-?-?+?+?+-++	0	20.695	32	0.9381	49269	33	7	24717969	0	0.172499	0.157095	0.691845
7:86403263	rs6943762	0.0132	1.569e-15	7	86403263	T	C	0.105098	0.883	7:86403263:SNP	t	c	0.8732	0.0143	0.8429	0.9157	0.0015	0.0098	0.8741	--+++-+---+??++--+--??-++++-?-?-?-?+?+?+-+-	0	25.763	32	0.774	49269	33	7	86403263	0	0.0251073	0.0228652	0.879808
7:87244960	rs13233308	0.0086	1.749e-08	7	87244960	C	T	0.0487044	0.526	7:87244960:SNP	t	c	0.4732	0.0172	0.4395	0.5179	0.0069	0.0066	0.2937	--++--+--+-??+-++-++??+++--+?+?-?+?-?+?-+++	24.6	42.447	32	0.1025	49269	33	7	87244960	24.6119	1.10258	1.00412	0.316315
8:111580570	rs10086619	0.0116	4.968e-10	8	111580570	G	A	0.0722052	0.169	8:111580570:SNP	a	g	0.8417	0.018	0.805	0.8932	0.0159	0.0089	0.07568	+-++++---++??+--+-+-??-++-++?+?+?+?-?+?+-++	0.8	32.266	32	0.4536	49269	33	8	111580570	0.824397	3.15532	2.87355	0.090046
8:143312933	rs4129585	0.0087	5.109e-18	8	143312933	A	C	0.0749961	0.456	8:143312933:SNP	a	c	0.4492	0.0144	0.426	0.4876	-0.0073	0.0065	0.2609	-----+-+-+-??++++--+??+--+-+?-?-?-?+?-?---+	0	30.289	32	0.5533	49269	33	8	143312933	0	1.26398	1.1511	0.283318
8:144870701	rs11136325	0.0091	3.046e-09	8	144870701	G	A	0.0537967	0.436	8:144870701:SNP	a	g	0.5621	0.0968	0.2802	0.6649	0.0038	0.0072	0.5993	+++++++--+-??+++++-+??---+-+?-?+?-?+?-?-+-+	30	45.703	32	0.05518	49269	33	8	144870701	29.9827	0.276053	0.251402	0.61609
8:17070926	rs4921741	0.0098	1.205e-08	8	17070926	G	A	0.0559991	0.271	8:17070926:SNP	a	g	0.7038	0.1448	0.2778	0.7861	-0.0024	0.0076	0.7512	--+-++++--+??----+-+??+++-++?+?-?+?-?+?+-++	42.4	55.602	32	0.005987	49269	33	8	17070926	42.4481	0.100525	0.0915486	0.762218
8:27442127	rs73229090	0.0142	4.337e-13	8	27442127	C	A	0.102602	0.897	8:27442127:SNP	a	c	0.131	0.0248	0.068	0.1891	0.0024	0.0101	0.8148	-++--++++-+??+--++++??------?-?-?-?+?+?+-++	29.5	45.405	32	0.05856	49269	33	8	27442127	29.5232	0.0548676	0.049968	0.823119
8:33863561	rs79445414	0.0222	2.798e-08	8	33863561	C	T	0.1234	0.044	8:33863561:SNP	t	c	0.9568	0.0111	0.8945	0.9878	0	0.0171	0.9997	+-+++--++--??-++++-+??-+----?+?-?+?+?+?++--	0	29.171	32	0.6105	49269	33	8	33863561	0	1.41372e-07	1.28747e-07	0.999714
8:4191446	rs10108980	0.0106	2.725e-09	8	4191446	T	C	0.0628014	0.215	8:4191446:SNP	t	c	0.1975	0.0145	0.1753	0.2937	0.008	0.0081	0.3226	++++-----+-??++--+-+??+-+-++?+?-?+?-?+?+--+	7.1	34.433	32	0.3521	49269	33	8	4191446	7.0659	0.978376	0.891008	0.345204
8:60700469	rs6984242	0.0087	3.855e-10	8	60700469	G	A	0.0546965	0.413	8:60700469:SNP	a	g	0.5837	0.0217	0.5254	0.616	0.0157	0.0066	0.0172	--+-++++-+-??+++---+??---+++?+?+?+?-?+?+--+	49.3	63.071	32	0.0008525	49269	33	8	60700469	49.2635	5.67585	5.169	0.0229934
8:65608361	rs7830315	0.0086	3.082e-08	8	65608361	C	T	0.0478046	0.522	8:65608361:SNP	t	c	0.499	0.0256	0.3705	0.5591	0.0026	0.0065	0.6829	--++++-+-++??+--++-+??----++?-?-?+?+?+?-+++	4.3	33.432	32	0.3976	49269	33	8	65608361	4.28332	0.16688	0.151977	0.696653
8:89283689	rs1915019	0.0098	6.574e-09	8	89283689	A	G	0.0570984	0.265	8:89283689:SNP	a	g	0.2432	0.0151	0.2011	0.2863	-0.005	0.0076	0.5092	+--+--+-+--??++---++??-+---+?-?-?+?+?-?--++	18.4	39.228	32	0.1774	49269	33	8	89283689	18.4256	0.435711	0.396802	0.528745
9:101071522	rs3824451	0.0118	2.539e-08	9	101071522	C	T	0.0655951	0.162	9:101071522:SNP	t	c	0.8376	0.0185	0.7942	0.8811	-0.0006	0.0088	0.947	--+--+-++--??-+---++??--++--?-?+?+?+?+?--+-	11.8	36.289	32	0.2754	49269	33	9	101071522	11.819	0.00441887	0.00402427	0.949418
9:138378856	rs2078266	0.0126	2.941e-08	9	138378856	A	G	0.0696007	0.178	9:138378856:SNP	a	g	0.1894	0.0193	0.1629	0.2307	0.0045	0.0109	0.6777	++++-+-++--??+--+??+??------?-?+?-?+?-?++++	3.5	31.075	30	0.4117	44879	31	9	138378856	3.45937	0.172726	0.157302	0.691653
9:14509105	rs498591	0.0121	2.114e-09	9	14509105	T	A	0.0724954	0.153	9:14509105:SNP	a	t	0.849	0.0117	0.8207	0.8807	0.0115	0.0092	0.211	+-++-------??-----+-??++++-+?+?-?+?+?-?++++	0	22.749	32	0.886	49269	33	9	14509105	0	1.56455	1.42484	0.232609
9:22767164	rs505061	0.0086	5.804e-10	9	22767164	A	C	0.0534957	0.505	9:22767164:SNP	a	c	0.4914	0.0183	0.4527	0.5196	-0.0093	0.0065	0.1538	--++--+++-+??++-+--+??-+--+-?-?-?+?-?-?+-++	22.6	41.352	32	0.1245	49269	33	9	22767164	22.6156	2.03415	1.8525	0.173492
9:36319928	rs2381411	0.0088	1.25e-08	9	36319928	C	T	0.050399	0.414	9:36319928:SNP	t	c	0.5953	0.0319	0.513	0.6506	0.0141	0.0069	0.04196	+++------++??++-++++??-++--+?+?-?+?-?+?++--	18	39.023	32	0.1833	49269	33	9	36319928	17.9971	4.13682	3.7674	0.0522607
9:77358745	rs500102	0.0088	4.871e-09	9	77358745	T	C	0.0517002	0.413	9:77358745:SNP	t	c	0.3964	0.0546	0.1977	0.4786	0.0163	0.0067	0.01582	-+-+-++-+++??----+++??-++--+?+?+?+?+?-?+-++	0	31.429	32	0.4953	49269	33	9	77358745	0	5.82277	5.3028	0.0212911

## Sheet: STable2
Supplementary Table 2 Results of the Mendelian Randomization (MR) ands Radial MR analyses investigating the association between genetically predicted TSH and FT4 levels and Schrizophenia (EuroSCZ) using various MR methods.
		Exposure: TSH levels(Combined)						Exposure: FT4 levels
Outcome	Method	N instruments	β	SE	P			N instruments	β	SE	P
Traits: SCHZ	IVW	82	-0.0175889	0.0290717	0.545167			28	-0.00319648	0.0445523	0.942803
	MR Egger	82	-0.0606985	0.0648789	0.352312			28	0.18192	0.0959881	0.0692322
	WM	82	-0.0525298	0.0334232	0.11603			28	0.091496	0.0473445	0.0532903
	Pleitropic Effect	Egger intercept	SE	P				Egger intercept	SE	P
		0.00277469	0.00373054	0.459191				-0.0141825	0.00661812	0.0416446
	Steiger Directional Test	snp_r2.exposure	snp_r2.outcome	correct_causal_direction	steiger_pval			snp_r2.exposure	snp_r2.outcome	correct_causal_direction	steiger_pval
		0.0922272	0.00146256	TRUE	0			0.0407293	0.000494545	TRUE	9.15256e-261
Fitting a Radial IVW model :TSH level								Fitting a Radial IVW model FT4 level
1st analysis									Estimate	Std.Error	t value	Pr(>|t|)
No of SNPs								Effect (Mod.2nd)	-0.0101042	0.0437875	-0.230755	0.817505
	Estimate	Std.Error	t value	Pr(>|t|)				Iterative	-0.0101042	0.0437875	-0.230755	0.817505
Effect (Mod.2nd)	-0.0114441	0.0296302	-0.38623	0.699327				Exact (FE)	-0.0104621	0.0288255	-0.362947	0.716644
Iterative	-0.0114441	0.0296302	-0.38623	0.699327				Exact (RE)	-0.0102744	0.0479171	-0.214419	0.831774
Exact (FE)	-0.0120584	0.0194428	-0.620196	0.535129				Residual standard error: 1.519 on 28 degrees of freedom
Exact (RE)	-0.0117169	0.0275388	-0.42547	0.671609
								F-statistic: 0.05 on 1 and 28 DF, p-value: 0.819
Residual standard error: 1.524 on 82 degrees of freedom								Q-Statistic for heterogeneity: 64.6112 on 28 DF , p-value: 0.0001015903
F-statistic: 0.15 on 1 and 82 DF, p-value: 0.7								Outliers detected
Q-Statistic for heterogeneity: 190.4449 on 82 DF , p-value: 1.30205e-10								Number of iterations = 2
Outliers detected
Number of iterations = 2									SNP	Q_statistic	p.value
Outliers detected	2							1	9:100739117	10.3716	0.00127966
SNP	Q_statistic	p.value
1:51451499	14.2607	0.000159149
17:44762589	24.3081	8.20946e-07
7:2329497	23.0148	1.60762e-06
								Second Analysis
2nd analysis									Estimate	Std.Error	t value	Pr(>|t|)
	Estimate	Std.Error	t value	Pr(>|t|)				Effect (Mod.2nd)	-0.00775453	0.0420471	-0.184425	0.85368
Effect (Mod.2nd)	-0.00179281	0.0249707	-0.0717965	0.942764				Iterative	-0.00775453	0.0420471	-0.184425	0.85368
Iterative	-0.00179281	0.0249707	-0.0717965	0.942764				Exact (FE)	-0.00791189	0.0363455	-0.217686	0.827674
Exact (FE)	-0.00186143	0.0195692	-0.0951206	0.924219				Exact (RE)	-0.00788671	0.0408102	-0.193253	0.848108
Exact (RE)	-0.00185319	0.0246543	-0.0751671	0.940272				Residual standard error: 1.415 on 27 degrees of freedom
No significant outliers
Number of iterations = 2								F-statistic: 0 on 1 and 27 DF, p-value: 0.951
								Q-Statistic for heterogeneity: 54.05299 on 27 DF , p-value: 0.001498889
								No significant outliers
								Number of iterations = 2
The first row of estimates corresponds to performing IVW with the desired weighting scheme a single time, whilst the second row shows the iterative results.
The exact estimates correspond to the fixed-effects (FE) and random effects (RE) models.								The exact estimates correspond to the fixed-effects (FE) and random effects (RE) models.
A high Q-statistic and low p-value can be indicative of pleiotropic SNPs contributing to observed heterogeneity in individual SNP effects.								A high Q-statistic and low p-value can be indicative of pleiotropic SNPs contributing to observed heterogeneity in individual SNP effects.
Fitting a Radial MR Egger model
No of SNPs
	Estimate	Std. Error	t value	Pr(>|t|)				Fitting a Radial MR Egger model
(Intercept)	0.680458	0.411286	1.65446	0.101904				1st analysis
Wj	-0.122521	0.0731486	-1.67496	0.0977993					Estimate	Std. Error	t value	Pr(>|t|)
Residual standard error: 1.5 on 81 degrees of freedom								(Intercept)	-1.545	0.68106	-2.26853	0.0315053
								Wj	0.214769	0.107275	2.00205	0.0554191
F-statistic: 2.81 on 1 and 81 DF, p-value: 0.0978								Residual standard error: 1.397 on 27 degrees of freedom
Q-Statistic for heterogeneity: 182.3128 on 81 DF , p-value: 1.367156e-09
								F-statistic: 4.01 on 1 and 27 DF, p-value: 0.0554
Outliers detected								Q-Statistic for heterogeneity: 52.71982 on 27 DF , p-value: 0.003165695
Outliers detected
SNP	Q_statistic	p.value						No significant outliers
1:51451499	16.513	4.83176e-05
17:44762589	26.0758	3.28281e-07
7:2329497	18.5438	1.66045e-05
2nd analysis
No of SNPs
	Estimate	Std. Error	t value	Pr(>|t|)
(Intercept)	0.711412	0.351827	2.02205	0.0466
Wj	-0.116744	0.0618104	-1.88874	0.0626442
$outliers
[1] "No significant outliers"
MR PRESSO (TSH) (Combined)
Main MR results
Exposure	MR analysis	Causal estimate	sd	T-stat	P-value
beta	Raw	-0.0175889	0.0290717	-0.605018	0.546859
beta	Outlier-corrected	-0.00793161	0.0241755	-0.328085	0.743727
		0.9921
MR PRESSO (FT4)
Main MR results
Exposure	MR analysis	Causal estimate	sd	T-stat	P-value
beta	Raw	-0.00319649	0.0445523	-0.0717469	0.943332
beta	Outlier-corrected	0.00998681	0.0416991	0.239497	0.812598
		1.01004

## Sheet: STable3
Supplementary Table 3 Results of the Mendelian Randomization (MR) and Radial MR ananalyses investigating the association between genetically predicted hypothyroidism and Schrizophenia (EuroSCZ)
		Exposure: Hypothyroidism
Outcome	Method	N instruments	β	SE	P
Traits: SCHZ	IVW	82	0.0110784	0.0214368	0.605301
	MR Egger	82	-0.00156	0.0475018	0.973883
	WM	82	0.000411704	0.0211237	0.98445
							Removed SNP during harmonisation
	Egger intercept	SE	P					MarkerName	beta.exposure.x	se.exposure.x	SNP
Pleitropic Effect	0.0013837	0.00463422	0.766032				1	12:56477694	0.0610951	0.00911048	rs2271194
							2	14:98690394	0.058689	0.00893955	rs1257920
Steiger Directional Test	snp_r2.exposure	snp_r2.outcome	correct_causal_direction	steiger_pval			3	1:8497307	0.0620354	0.00905665	rs301802
	0.258369	0.0024149	TRUE	0			4	4:10716939	0.0806579	0.00896405	rs4293777
Fitting a Radial IVW model
1st analysis
No of SNPs
	Estimate	Std.Error	t value	Pr(>|t|)
Effect (Mod.2nd)	0.00494352	0.0217203	0.227599	0.819958
Iterative	0.00494352	0.0217203	0.227599	0.819958
Exact (FE)	0.00516181	0.0112772	0.457719	0.647154
Exact (RE)	0.00500128	0.0200227	0.249781	0.80336
Residual standard error: 1.926 on 85 degrees of freedom
F-statistic: 0.05 on 1 and 85 DF, p-value: 0.821
Q-Statistic for heterogeneity: 315.318 on 85 DF , p-value: 3.400128e-28
Outliers detected
Number of iterations = 2
SNPs outlier detected
SNP	Q_statistic	p.value
1:8497307	28.4103	9.81432e-08
15:38850330	16.4703	4.94192e-05
19:50162909	46.043	1.15686e-11
2:160552593	14.6505	0.000129402
7:100284913	22.2102	2.44377e-06
8:10280228	17.2235	3.32306e-05
Fitting a Radial IVW model
2nd analysis
	Estimate	Std.Error	t value	Pr(>|t|)
Effect (Mod.2nd)	0.00336345	0.0168968	0.199058	0.842217
Iterative	0.00336345	0.0168968	0.199058	0.842217
Exact (FE)	0.00344384	0.0115085	0.299243	0.764754
Exact (RE)	0.00340124	0.0162351	0.2095	0.834597
Residual standard error: 1.468 on 79 degrees of freedom
F-statistic: 0.04 on 1 and 79 DF, p-value: 0.843
Q-Statistic for heterogeneity: 170.2938 on 79 DF , p-value: 1.186456e-08
No significant outliers
Number of iterations = 2
The first row of estimates corresponds to performing IVW with the desired weighting scheme a single time, whilst the second row shows the iterative results.
The exact estimates correspond to the fixed-effects (FE) and random effects (RE) models.
A high Q-statistic and low p-value can be indicative of pleiotropic SNPs contributing to observed heterogeneity in individual SNP effects.
Fitting a Radial MR Egger model
No of SNPs
	Estimate	Std. Error	t value	Pr(>|t|)
(Intercept)	0.361916	0.485457	0.745517	0.45804
Wj	-0.0292654	0.0507909	-0.576194	0.566025
Residual standard error: 1.468 on 79 degrees of freedom
Residual standard error: 1.93 on 84 degrees of freedom
F-statistic: 0.33 on 1 and 84 DF, p-value: 0.566
Q-Statistic for heterogeneity: 312.9708 on 84 DF , p-value: 8.084545e-28
Outliers detected
Outliers detected
SNP	Q_statistic	p.value
1:8497307	29.6878	5.0753e-08
15:38850330	16.0384	6.20716e-05
19:50162909	44.268	2.86359e-11
2:160552593	13.6388	0.000221556
7:100284913	23.5462	1.21952e-06
8:10280228	18.255	1.93214e-05
2nd analysis
No of SNPs
	Estimate	Std. Error	t value	Pr(>|t|)
(Intercept)	0.4198	0.376749	1.11427	0.268586
Wj	-0.0355767	0.0388056	-0.916794	0.362077
No Outliers detected
MR PRESSO
Main MR results
Exposure	MR analysis	Causal estimate	sd	T-stat	P-value
beta	Raw	-0.0152554	0.0243865	-0.625568	0.533274
beta	Outlier-corrected	-0.00699777	0.0207479	-0.337277	0.736792

## Sheet: STable4
Supplementary Table 4. Results of Sensitivity Mendelian Randomization (MR) analyses investigating the association between genetically predicted TSH and FT4 levels and (EuroSCZ) using various MR methods.
		Exposure: TSH levels (HUNT)					Exposure: TSH levels (HUNT with participants younger than 50 years old)				Exposure: TSH levels (HUNT with TSH within normal range)				Exposure: HUNT+MGI+ThyroidOmics meta-analysis
Outcome	Method	N instruments	β	SE	P		N instruments	β	SE	P	N instruments	β	SE	P	N instruments	β	SE	P
Traits: Schizophrenia	IVW	88	0.0181138	0.0242112	0.454364		88	0.0150598	0.0232029	0.516305	88	0.0194382	0.0251839	0.440203	88	0.0197165	0.0265782	0.458191
	MR Egger	88	0.0719961	0.0444678	0.109096		88	0.0548797	0.0406006	0.180017	88	0.0538542	0.0466402	0.251423	88	0.0670222	0.0549958	0.226299
	WM	88	0.0435	0.0305907	0.155026		88	0.0381494	0.0285382	0.181293	88	0.0446512	0.0308616	0.147947	88	0.0518442	0.0336335	0.123209
MR PRESSO (TSH) (Hunt)
Main MR results
Exposure	MR analysis	Causal estimate	sd	T-stat	P-value
beta	Raw	0.0181138	0.0242112	0.748159	0.456382
beta	Outlier-corrected	0.0172551	0.021871	0.788951	0.432336
MR PRESSO (TSH) (HUNT with participants younger than 50 years old)
Main MR results
Exposure	MR analysis	Causal estimate	sd	T-stat	P-value
beta	Raw	0.0150598	0.0232029	0.649051	0.518015
beta	Outlier-corrected	0.0160354	0.021806	0.735368	0.464116
MR PRESSO: TSH levels (HUNT with TSH within normal range)
Main MR results
Exposure	MR analysis	Causal estimate	sd	T-stat	P-value
beta	Raw	0.0194382	0.0251839	0.771851	0.442294
beta	Outlier-corrected	0.0183719	0.0227453	0.807724	0.421504
MR PRESSO HUNT+MGI+ThyroidOmics meta-analysis
Main MR results
Exposure	MR analysis	Causal estimate	sd	T-stat	P-value
beta	Raw	0.0197165	0.0265782	0.741829	0.460189
beta	Outlier-corrected	0.0199334	0.0240344	0.82937	0.409218
C:\Users\Oladapo\OneDrive - Queen Mary, University of London\Oladapo Babajide\Pre-results\MR\(Alzeheimers,SCHREZ,BPD)\exposure(TSH)_to_outcomes(SCHREZ,BPD)_InstrumentsJune2021\SCHEZIAb\More_analysis_based_on_Instruments_in_41467_2020_17718_MOESM18

[truncated: 3 more sheets: STable5, STable6, STable 7]
